# Supplementary material for: Hawaiian Paratachys Casey (Coleoptera, Carabidae): small beetles of sodden summits, stony streams, and stygian voids
Source: Zookeys. 2021 Jun 16;1044:229–68. doi: 10.3897/zookeys.1044.59674 (PMC8222241; doi:10.3897/zookeys.1044.59674)
Supplement: XML Treatment for Paratachys [file zookeys.1044.59674-treatment1.xml]

<!DOCTYPE tp:taxon-treatment
  PUBLIC "-//TaxonX//DTD Taxonomic Treatment Publishing DTD v0 20100105//EN" "tax-treatment-NSO.dtd">
<tp:taxon-treatment xmlns:tp="http://www.plazi.org/taxpub"><tp:treatment-meta><kwd-group><label>Taxon classification</label><kwd><named-content xmlns:xlink="http://www.w3.org/1999/xlink" content-type="kingdom">Animalia</named-content></kwd><kwd><named-content xmlns:xlink="http://www.w3.org/1999/xlink" content-type="order">Coleoptera</named-content></kwd><kwd><named-content xmlns:xlink="http://www.w3.org/1999/xlink" content-type="family">Carabidae</named-content></kwd></kwd-group><mixed-citation publication-type="journal"><person-group><name><surname>Liebherr</surname><given-names>James K.</given-names></name></person-group><article-title>Hawaiian <italic><tp:taxon-name><tp:taxon-name-part taxon-name-part-type="genus" reg="Paratachys">Paratachys</tp:taxon-name-part></tp:taxon-name></italic> Casey (<tp:taxon-name><tp:taxon-name-part taxon-name-part-type="order">Coleoptera</tp:taxon-name-part></tp:taxon-name>, <tp:taxon-name><tp:taxon-name-part taxon-name-part-type="family">Carabidae</tp:taxon-name-part></tp:taxon-name>): small beetles of sodden summits, stony streams, and stygian voids</article-title><source>Zookeys</source><day>16</day><month>6</month><year>2021</year><volume>1044</volume><fpage>229</fpage><lpage>268</lpage><pub-id pub-id-type="doi">10.3897/zookeys.1044.59674</pub-id></mixed-citation></tp:treatment-meta><tp:nomenclature><tp:taxon-name><object-id xmlns:xlink="http://www.w3.org/1999/xlink" content-type="arpha" xlink:type="simple">85256569-CEBF-5F0D-9F70-0AE77E1B7169</object-id>
            <tp:taxon-name-part taxon-name-part-type="genus" reg="Paratachys">Paratachys</tp:taxon-name-part>
          </tp:taxon-name><tp:taxon-authority>Casey, 1918</tp:taxon-authority><tp:nomenclature-citation-list><tp:nomenclature-citation><tp:taxon-name>
                <tp:taxon-name-part taxon-name-part-type="genus" reg="Paratachys">Paratachys</tp:taxon-name-part>
              </tp:taxon-name><comment>Casey, 1918: 174 (type species <tp:taxon-name><tp:taxon-name-part taxon-name-part-type="genus" reg="Paratachys">Paratachys</tp:taxon-name-part> <tp:taxon-name-part taxon-name-part-type="species" reg="austinicus">austinicus</tp:taxon-name-part></tp:taxon-name> Casey by original designation); <xref ref-type="bibr" rid="B31">Erwin 1974b</xref>: 128; <xref ref-type="bibr" rid="B16">Boyd and Erwin 2016</xref>: 95, 110.</comment></tp:nomenclature-citation><tp:nomenclature-citation><tp:taxon-name>
                <tp:taxon-name-part taxon-name-part-type="genus" reg="Eotachys">Eotachys</tp:taxon-name-part>
              </tp:taxon-name><comment>Jeannel, 1941: 426 (type species <tp:taxon-name><tp:taxon-name-part taxon-name-part-type="genus" reg="Tachys">Tachys</tp:taxon-name-part> <tp:taxon-name-part taxon-name-part-type="species" reg="bistriatus">bistriatus</tp:taxon-name-part></tp:taxon-name> Duftschmid by original designation). Synonymy by <xref ref-type="bibr" rid="B27">Erwin (1971</xref>: 236).</comment></tp:nomenclature-citation><tp:nomenclature-citation><tp:taxon-name>
                <tp:taxon-name-part taxon-name-part-type="genus" reg="Macrotachys">Macrotachys</tp:taxon-name-part>
              </tp:taxon-name><comment>Kult, 1961: 2 [junior homonym of <tp:taxon-name><tp:taxon-name-part taxon-name-part-type="genus" reg="Macrotachys">Macrotachys</tp:taxon-name-part></tp:taxon-name> Uéno, 1953: 42] (type species <tp:taxon-name><tp:taxon-name-part taxon-name-part-type="genus" reg="Bembidium">Bembidium</tp:taxon-name-part> <tp:taxon-name-part taxon-name-part-type="species" reg="fulvicolle">fulvicolle</tp:taxon-name-part></tp:taxon-name> Dejean by original designation). Synonymy under <tp:taxon-name><tp:taxon-name-part taxon-name-part-type="genus" reg="Eotachys">Eotachys</tp:taxon-name-part></tp:taxon-name> by <xref ref-type="bibr" rid="B65">Lindroth (1966</xref>: 431).</comment></tp:nomenclature-citation></tp:nomenclature-citation-list></tp:nomenclature><tp:treatment-sec sec-type="diagnosis" id="SECID0EHEAE"><title>Diagnosis.</title><p>These beetles can be diagnosed by: deep paramedial pits of the mentum (Figs <xref ref-type="fig" rid="F1">1B</xref>, <xref ref-type="fig" rid="F8">8B</xref>, <xref ref-type="fig" rid="F9">9B</xref>); head with two supraorbital setae each side (Figs <xref ref-type="fig" rid="F1">1C, D</xref>, <xref ref-type="fig" rid="F8">8C, D</xref>, <xref ref-type="fig" rid="F9">9D, F</xref>); pronotum moderately cordate to nearly quadrate, <abbrev xmlns:xlink="http://www.w3.org/1999/xlink" xlink:title="maximum head width across the compound eyes divided by the minimum frons width between the eyes" id="ABBRID0EFFAE" xlink:type="simple">MPW/BPW</abbrev> = 1.17–1.34; anterior terminus of elytral apical recurrent groove (<abbrev xmlns:xlink="http://www.w3.org/1999/xlink" xlink:title="apical recurrent groove" xlink:type="simple">ARG</abbrev>) slightly to distinctly hooked and situated laterad position of interneur 4, <abbrev xmlns:xlink="http://www.w3.org/1999/xlink" xlink:title="apical recurrent groove" xlink:type="simple">ARG</abbrev> laterally encompassing the fourth discal seta Ed5–6 (Figs <xref ref-type="fig" rid="F1">1A</xref>, <xref ref-type="fig" rid="F6">6</xref>, <xref ref-type="fig" rid="F8">8A</xref>, <xref ref-type="fig" rid="F9">9A</xref>); elytral setation including ombilicate setae in an anterior series Eo1–4, a posterior series Eo5–8 associated with posterior sulcus, and Eo9 just mesad <abbrev xmlns:xlink="http://www.w3.org/1999/xlink" xlink:title="apical recurrent groove" xlink:type="simple">ARG</abbrev>, plus dorsal setae Ed1, Ed5–6, Ed7, and Ed8; interneur 8 with posterior sulcus in apical half of elytron, the anterior portion of sulcus directed away from the elytral lateral margin and encompassing setae Eo5–6, and setae Eo7 and Eo8 situated toward the elytral apex between i8 and the apical recurrent groove; and protibia expanded laterally at apical 1/4 of length (Fig. <xref ref-type="fig" rid="F1">1A</xref>), the associated latero-apical notch lined basally with a transverse row of closely spaced setae (e.g., <xref ref-type="bibr" rid="B71">Maddison et al. 2019</xref>: fig. 7A).</p><fig id="F1" position="float" orientation="portrait"><object-id xmlns:xlink="http://www.w3.org/1999/xlink" content-type="doi" xlink:type="simple">10.3897/zookeys.1044.59674.figure1</object-id><object-id xmlns:xlink="http://www.w3.org/1999/xlink" content-type="arpha" xlink:type="simple">54B4E478-2BDD-5233-9AE4-9D0527A6B181</object-id><label>Figure 1.</label><caption><p><italic><tp:taxon-name><tp:taxon-name-part taxon-name-part-type="genus" reg="Paratachys">Paratachys</tp:taxon-name-part> <tp:taxon-name-part taxon-name-part-type="species" reg="terryli">terryli</tp:taxon-name-part></tp:taxon-name></italic><bold>A–I</bold> Kauai: Namolokama Mtn. <bold>A, B</bold> macrophthalmic, brachypterous female; 23-v-2005 lot 01 <bold>A</bold> dorsal habitus view <bold>B</bold> mentum and associated mouthparts, ventral view <bold>C–I</bold> compound eye, lateral view <bold>C</bold> macropterous female; 23-v-2005 lot 1 <bold>D</bold> brachypterous male; 21-v-2005 lot 8 <bold>E</bold> brachypterous male; 23-v-2005 lot 1 <bold>F</bold> brachypterous female; 23-v-2005 lot 1 <bold>G</bold> brachypterous female; 23-v-2005 lot 1 <bold>H</bold> brachypterous female; 23-v-2005 lot 1 <bold>I</bold> brachypterous female; 21-v-2005 lot 1 <bold>J</bold> Kauai: Upper Kawaikoi Stream at Alakai Swamp Trail, 16-v-1971; right metathoracic flight wing of male, vestigial morph (elytron removed); 14-v-1991 stop 91-26B.</p></caption><graphic xmlns:xlink="http://www.w3.org/1999/xlink" xlink:href="zookeys-1044-229-g001.jpg" position="float" orientation="portrait" xlink:type="simple" id="oo_553677.jpg"><uri content-type="original_file" xlink:type="simple">https://binary.pensoft.net/fig/553677</uri></graphic></fig><p>For Hawaiian taxa the position of the dorsal seta within the arcuate <abbrev xmlns:xlink="http://www.w3.org/1999/xlink" xlink:title="apical recurrent groove" xlink:type="simple">ARG</abbrev> differs from that in Neotropical <italic><tp:taxon-name><tp:taxon-name-part taxon-name-part-type="genus" reg="Paratachys">Paratachys</tp:taxon-name-part></tp:taxon-name></italic> (<xref ref-type="bibr" rid="B16">Boyd and Erwin 2016</xref>) by being situated near the middle of the arc (Figs <xref ref-type="fig" rid="F1">1A</xref>, <xref ref-type="fig" rid="F8">8A</xref>, <xref ref-type="fig" rid="F9">9A</xref>), not further forward near the apical hooked terminus of the groove (e.g., <xref ref-type="bibr" rid="B16">Boyd and Erwin 2016</xref>: fig. 1A, C). This suggests that the seta within the arc may represent Ed6 in Hawaiian <italic><tp:taxon-name><tp:taxon-name-part taxon-name-part-type="genus" reg="Paratachys">Paratachys</tp:taxon-name-part></tp:taxon-name></italic>, vs. Ed5 in Neotropical taxa (<xref ref-type="bibr" rid="B16">Boyd and Erwin 2016</xref>: fig. 1A). An anterior placement of the seta mesad the hooked terminus of the <abbrev xmlns:xlink="http://www.w3.org/1999/xlink" xlink:title="apical recurrent groove" xlink:type="simple">ARG</abbrev> is also observed in Asian <italic><tp:taxon-name><tp:taxon-name-part taxon-name-part-type="genus" reg="Paratachys">Paratachys</tp:taxon-name-part></tp:taxon-name></italic> (<xref ref-type="bibr" rid="B1">Andrewes 1925</xref>: plate 3; <xref ref-type="bibr" rid="B89">Tanaka 1956</xref>: fig. 1; <xref ref-type="bibr" rid="B90">Tanaka 1960</xref>: fig. 1; <xref ref-type="bibr" rid="B41">Habu 1977</xref>: fig. 1; <xref ref-type="bibr" rid="B8">Baehr 2017</xref>: figs 29–34), the Palaearctic <italic><tp:taxon-name><tp:taxon-name-part taxon-name-part-type="genus" reg="Paratachys">P.</tp:taxon-name-part> <tp:taxon-name-part taxon-name-part-type="species" reg="bistriatus">bistriatus</tp:taxon-name-part></tp:taxon-name></italic> (Duftschmid) (<xref ref-type="bibr" rid="B52">Jeannel 1941</xref>: fig. 168A) as well as numerous other Palaearctic species (<xref ref-type="bibr" rid="B23">Coulon 2004</xref>: figs 2–4), various Madagascan species (<xref ref-type="bibr" rid="B53">Jeannel 1946</xref>: fig. 154), Canary Island species (<xref ref-type="bibr" rid="B70">Machado 1992</xref>: fig. 73C, D), and Nearctic taxa such as <italic><tp:taxon-name><tp:taxon-name-part taxon-name-part-type="genus" reg="Paratachys">P.</tp:taxon-name-part> <tp:taxon-name-part taxon-name-part-type="species" reg="proximus">proximus</tp:taxon-name-part></tp:taxon-name></italic> (Say) and <italic><tp:taxon-name><tp:taxon-name-part taxon-name-part-type="genus" reg="Paratachys">P.</tp:taxon-name-part> <tp:taxon-name-part taxon-name-part-type="species" reg="scitulus">scitulus</tp:taxon-name-part></tp:taxon-name></italic> (LeConte) (<xref ref-type="bibr" rid="B65">Lindroth 1966</xref>: figs 209f, 222).</p><p>Finally, all Hawaiian species have the cuticular surfaces of head, prothorax, elytra, meso- and metathoracic sternites, abdominal ventrites, and femora covered with a pelage of fine microsetae (Figs <xref ref-type="fig" rid="F1">1C–I</xref>, <xref ref-type="fig" rid="F8">8C, D</xref>, <xref ref-type="fig" rid="F9">9C–F</xref>). These microsetae occur in line with the elytral interneurs, and on the compound eyes are set along the ommatidial margins (Figs <xref ref-type="fig" rid="F1">1B</xref>, <xref ref-type="fig" rid="F8">8B</xref>, <xref ref-type="fig" rid="F9">9B</xref>). Again, this configuration differs from that of Nearctic taxa such as <italic><tp:taxon-name><tp:taxon-name-part taxon-name-part-type="genus" reg="Paratachys">P.</tp:taxon-name-part> <tp:taxon-name-part taxon-name-part-type="species" reg="austinicus">austinicus</tp:taxon-name-part></tp:taxon-name></italic> Casey, <italic><tp:taxon-name><tp:taxon-name-part taxon-name-part-type="genus" reg="Paratachys">P.</tp:taxon-name-part> <tp:taxon-name-part taxon-name-part-type="species" reg="proximus">proximus</tp:taxon-name-part></tp:taxon-name></italic>, and <italic><tp:taxon-name><tp:taxon-name-part taxon-name-part-type="genus" reg="Paratachys">P.</tp:taxon-name-part> <tp:taxon-name-part taxon-name-part-type="species" reg="scitulus">scitulus</tp:taxon-name-part></tp:taxon-name></italic> (<named-content xmlns:xlink="http://www.w3.org/1999/xlink" content-type="dwc:institutional_code" xlink:type="simple">CUIC</named-content>), in which only the meso- and metathoracic femora bear such a pelage and all other body surfaces are glabrous excepting macrosetae. It should be noted that some <italic><tp:taxon-name><tp:taxon-name-part taxon-name-part-type="genus" reg="Tachys">Tachys</tp:taxon-name-part></tp:taxon-name></italic> spp. also have the ventral surface of the meso- and metathoracic femora covered with a sparse pelage; e.g., <italic><tp:taxon-name><tp:taxon-name-part taxon-name-part-type="genus" reg="Tachys">T.</tp:taxon-name-part> <tp:taxon-name-part taxon-name-part-type="species" reg="litoralis">litoralis</tp:taxon-name-part></tp:taxon-name></italic> Casey, <italic><tp:taxon-name><tp:taxon-name-part taxon-name-part-type="genus" reg="Tachys">T.</tp:taxon-name-part> <tp:taxon-name-part taxon-name-part-type="species" reg="mordax">mordax</tp:taxon-name-part></tp:taxon-name></italic> LeConte, and <italic><tp:taxon-name><tp:taxon-name-part taxon-name-part-type="genus" reg="Tachys">T.</tp:taxon-name-part> <tp:taxon-name-part taxon-name-part-type="species" reg="vittiger">vittiger</tp:taxon-name-part></tp:taxon-name></italic> LeConte. <italic><tp:taxon-name><tp:taxon-name-part taxon-name-part-type="genus" reg="Setitachys">Setitachys</tp:taxon-name-part> <tp:taxon-name-part taxon-name-part-type="species" reg="macrops">macrops</tp:taxon-name-part></tp:taxon-name></italic><xref ref-type="bibr" rid="B7">Baehr (2016)</xref> of northern Australia also bears a setose pelage over the body, but this species differs dramatically from the Hawaiian <italic><tp:taxon-name><tp:taxon-name-part taxon-name-part-type="genus" reg="Paratachys">Paratachys</tp:taxon-name-part></tp:taxon-name></italic> in mandibular length, pronotal shape, elytral striation, and aedeagal configuration, suggesting an independent origin for the pelage in the two lineages. Species of the <italic><tp:taxon-name><tp:taxon-name-part taxon-name-part-type="genus" reg="Lymnastis">Lymnastis</tp:taxon-name-part></tp:taxon-name></italic> Motschulsky-<italic><tp:taxon-name><tp:taxon-name-part taxon-name-part-type="genus" reg="Micratopus">Micratopus</tp:taxon-name-part></tp:taxon-name></italic> Casey lineage (<xref ref-type="bibr" rid="B71">Maddison et al. 2019</xref>) are also characterized by such a full-body pelage (<xref ref-type="bibr" rid="B7">Baehr 2016</xref>).</p></tp:treatment-sec><tp:treatment-sec sec-type="Identification and generic placement" id="SECID0E6PAE"><title>Identification and generic placement.</title><p><xref ref-type="bibr" rid="B16">Boyd and Erwin’s (2016)</xref> key to New World <tp:taxon-name><tp:taxon-name-part taxon-name-part-type="subtribe">Tachyina</tp:taxon-name-part></tp:taxon-name> supports generic assignment of Hawaiian <italic><tp:taxon-name><tp:taxon-name-part taxon-name-part-type="genus" reg="Paratachys">Paratachys</tp:taxon-name-part></tp:taxon-name></italic> through use of the characters that diagnose the genus worldwide. <xref ref-type="bibr" rid="B1">Andrewes’ (1925)</xref> key to Oriental <italic><tp:taxon-name><tp:taxon-name-part taxon-name-part-type="genus" reg="Tachys">Tachys</tp:taxon-name-part></tp:taxon-name></italic> Dejean sensu lato is based on a similar though simplified set of characters that assigns Hawaiian <italic><tp:taxon-name><tp:taxon-name-part taxon-name-part-type="genus" reg="Paratachys">Paratachys</tp:taxon-name-part></tp:taxon-name></italic> species to his “<italic>triangularis</italic>” group. Finally, <xref ref-type="bibr" rid="B18">Britton (1948)</xref> could be used firstly to generically determine Hawaiian <italic><tp:taxon-name><tp:taxon-name-part taxon-name-part-type="genus" reg="Paratachys">Paratachys</tp:taxon-name-part></tp:taxon-name></italic> as <italic><tp:taxon-name><tp:taxon-name-part taxon-name-part-type="genus" reg="Tachys">Tachys</tp:taxon-name-part></tp:taxon-name></italic>, and then as the only previously described species, <italic><tp:taxon-name><tp:taxon-name-part taxon-name-part-type="genus" reg="Paratachys">Paratachys</tp:taxon-name-part> <tp:taxon-name-part taxon-name-part-type="species" reg="arcanicola">arcanicola</tp:taxon-name-part></tp:taxon-name></italic> (Blackburn) (<xref ref-type="bibr" rid="B18">Britton 1948</xref>: 238), although Britton’s keys do not utilize diagnostic characters (<xref ref-type="bibr" rid="B16">Boyd and Erwin 2016</xref>) that underlie taxonomic definition of <italic><tp:taxon-name><tp:taxon-name-part taxon-name-part-type="genus" reg="Paratachys">Paratachys</tp:taxon-name-part></tp:taxon-name></italic>.</p><p><xref ref-type="bibr" rid="B23">Coulon (2004)</xref> distinguished European species of <italic><tp:taxon-name><tp:taxon-name-part taxon-name-part-type="genus" reg="Eotachys">Eotachys</tp:taxon-name-part></tp:taxon-name></italic> Jeannel from those of <italic><tp:taxon-name><tp:taxon-name-part taxon-name-part-type="genus" reg="Paratachys">Paratachys</tp:taxon-name-part></tp:taxon-name></italic> based on the complete eighth elytral interneur of the Nearctic <italic><tp:taxon-name><tp:taxon-name-part taxon-name-part-type="genus" reg="Paratachys">P.</tp:taxon-name-part> <tp:taxon-name-part taxon-name-part-type="species" reg="austinicus">austinicus</tp:taxon-name-part></tp:taxon-name></italic> Casey, type species of <italic><tp:taxon-name><tp:taxon-name-part taxon-name-part-type="genus" reg="Paratachys">Paratachys</tp:taxon-name-part></tp:taxon-name></italic>, vs. an interrupted eighth interneur in the European <italic><tp:taxon-name><tp:taxon-name-part taxon-name-part-type="genus" reg="Tachys">Tachys</tp:taxon-name-part> <tp:taxon-name-part taxon-name-part-type="species" reg="bistriatus">bistriatus</tp:taxon-name-part></tp:taxon-name></italic> Duftschmid, type species of <italic><tp:taxon-name><tp:taxon-name-part taxon-name-part-type="genus" reg="Eotachys">Eotachys</tp:taxon-name-part></tp:taxon-name></italic>. However, as the European <italic><tp:taxon-name><tp:taxon-name-part taxon-name-part-type="genus" reg="Tachys">Tachys</tp:taxon-name-part> <tp:taxon-name-part taxon-name-part-type="species" reg="bistriatus">bistriatus</tp:taxon-name-part></tp:taxon-name></italic> is nested within a clade of New World <italic><tp:taxon-name><tp:taxon-name-part taxon-name-part-type="genus" reg="Paratachys">Paratachys</tp:taxon-name-part></tp:taxon-name></italic> spp., with the Hawaiian <italic><tp:taxon-name><tp:taxon-name-part taxon-name-part-type="genus" reg="Paratachys">Paratachys</tp:taxon-name-part> <tp:taxon-name-part taxon-name-part-type="species" reg="terryli">terryli</tp:taxon-name-part></tp:taxon-name></italic> (reported as <italic><tp:taxon-name><tp:taxon-name-part taxon-name-part-type="genus" reg="Paratachys">Paratachys</tp:taxon-name-part></tp:taxon-name></italic> sp. “U.S.A.: Hawaii”) placed as their respective adelphotaxon in a comprehensive molecular phylogenetic analysis (<xref ref-type="bibr" rid="B71">Maddison et al. 2019</xref>, fig. 12), the synonymy of <italic><tp:taxon-name><tp:taxon-name-part taxon-name-part-type="genus" reg="Eotachys">Eotachys</tp:taxon-name-part></tp:taxon-name></italic> under <italic><tp:taxon-name><tp:taxon-name-part taxon-name-part-type="genus" reg="Paratachys">Paratachys</tp:taxon-name-part></tp:taxon-name></italic> reported first by <xref ref-type="bibr" rid="B27">Erwin (1971)</xref> is corroborated, and herein accepted.</p></tp:treatment-sec><tp:treatment-sec><!--Section generated to contain objects referenced in tp:taxon-treatment.--><fig id="F8" position="float" orientation="portrait"><object-id xmlns:xlink="http://www.w3.org/1999/xlink" content-type="doi" xlink:type="simple">10.3897/zookeys.1044.59674.figure8</object-id><object-id xmlns:xlink="http://www.w3.org/1999/xlink" content-type="arpha" xlink:type="simple">E83BF771-6FAD-598D-ABD5-F9C4980CCAD6</object-id><label>Figure 8.</label><caption><p><italic><tp:taxon-name><tp:taxon-name-part taxon-name-part-type="genus" reg="Paratachys">Paratachys</tp:taxon-name-part> <tp:taxon-name-part taxon-name-part-type="species" reg="haleakalae">haleakalae</tp:taxon-name-part></tp:taxon-name></italic><bold>A</bold> dorsal habitus view <bold>B</bold> mentum and associated mouthparts, ventral view <bold>C</bold> larger compound eye of female, lateral view <bold>D</bold> smaller compound eye of male; lateral view <bold>E</bold> stenopterous left metathoracic flight wing of female (elytron removed), dorsal view.</p></caption><graphic xmlns:xlink="http://www.w3.org/1999/xlink" xlink:href="zookeys-1044-229-g008.jpg" position="float" orientation="portrait" xlink:type="simple" id="oo_553684.jpg"><uri content-type="original_file" xlink:type="simple">https://binary.pensoft.net/fig/553684</uri></graphic></fig><fig id="F9" position="float" orientation="portrait"><object-id xmlns:xlink="http://www.w3.org/1999/xlink" content-type="doi" xlink:type="simple">10.3897/zookeys.1044.59674.figure9</object-id><object-id xmlns:xlink="http://www.w3.org/1999/xlink" content-type="arpha" xlink:type="simple">69B84401-54A8-5A7E-A9A7-59AE1A36C3AD</object-id><label>Figure 9.</label><caption><p><italic><tp:taxon-name><tp:taxon-name-part taxon-name-part-type="genus" reg="Paratachys">Paratachys</tp:taxon-name-part> <tp:taxon-name-part taxon-name-part-type="species" reg="aaa">aaa</tp:taxon-name-part></tp:taxon-name></italic><bold>A</bold> male, dorsal habitus view; Kau, Kona Mala, 21–xi–2017, lot HI00179 <bold>B</bold> mentum and associated mouthparts, ventral view, of above male specimen <bold>C</bold> larger ovoid compound eye of female, lateral view; Mountain View, Kazumura Cave, 21–xi–2018, lot HI00722 <bold>D</bold> moderately sized ovoid compound eye of male, lateral view; also lot HI00722 <bold>E</bold> smaller rounded compound eye of male, lateral view; Kaimu, Burn Cave, 16–19-iii-1994 <bold>F</bold> small compound eye of male, lateral view; Kaimu, Burn Cave, 16-iii-1994 <bold>G</bold> stenopterous left metathoracic flight wing of male (elytron removed), dorsal view; Kau, Kona Mala, 21-xi-2017, lot HI00179.</p></caption><graphic xmlns:xlink="http://www.w3.org/1999/xlink" xlink:href="zookeys-1044-229-g009.jpg" position="float" orientation="portrait" xlink:type="simple" id="oo_553685.jpg"><uri content-type="original_file" xlink:type="simple">https://binary.pensoft.net/fig/553685</uri></graphic></fig><fig id="F6" position="float" orientation="portrait"><object-id xmlns:xlink="http://www.w3.org/1999/xlink" content-type="doi" xlink:type="simple">10.3897/zookeys.1044.59674.figure6</object-id><object-id xmlns:xlink="http://www.w3.org/1999/xlink" content-type="arpha" xlink:type="simple">96F0DDDF-2EAA-5305-AF16-0174A75C88DC</object-id><label>Figure 6.</label><caption><p><italic><tp:taxon-name><tp:taxon-name-part taxon-name-part-type="genus" reg="Paratachys">Paratachys</tp:taxon-name-part></tp:taxon-name></italic> spp., dorsal habitus view <bold>A</bold><italic><tp:taxon-name><tp:taxon-name-part taxon-name-part-type="genus" reg="Paratachys">P.</tp:taxon-name-part> <tp:taxon-name-part taxon-name-part-type="species" reg="arcanicola">arcanicola</tp:taxon-name-part></tp:taxon-name></italic> paralectotype female; Oahu: Honolulu (Bates collection, box 389) <bold>B</bold><italic><tp:taxon-name><tp:taxon-name-part taxon-name-part-type="genus" reg="Paratachys">P.</tp:taxon-name-part> <tp:taxon-name-part taxon-name-part-type="species" reg="perkinsi">perkinsi</tp:taxon-name-part></tp:taxon-name></italic> holotype female; Moloka‘i, July 1894 (R.C.L. Perkins lot 170).</p></caption><graphic xmlns:xlink="http://www.w3.org/1999/xlink" xlink:href="zookeys-1044-229-g006.jpg" position="float" orientation="portrait" xlink:type="simple" id="oo_553682.jpg"><uri content-type="original_file" xlink:type="simple">https://binary.pensoft.net/fig/553682</uri></graphic></fig></tp:treatment-sec><ref-list><ref id="B31"><mixed-citation xmlns:xlink="http://www.w3.org/1999/xlink" xlink:type="simple"><person-group><name name-style="western"><surname>Erwin</surname><given-names>TL</given-names></name></person-group> (<year>1974b</year>) <article-title>Studies of the subtribe <tp:taxon-name><tp:taxon-name-part taxon-name-part-type="subtribe">Tachyina</tp:taxon-name-part></tp:taxon-name> (<tp:taxon-name><tp:taxon-name-part taxon-name-part-type="order">Coleoptera</tp:taxon-name-part></tp:taxon-name>: <tp:taxon-name><tp:taxon-name-part taxon-name-part-type="family">Carabidae</tp:taxon-name-part></tp:taxon-name>: <tp:taxon-name><tp:taxon-name-part taxon-name-part-type="tribe">Bembidiini</tp:taxon-name-part></tp:taxon-name>) supplement A: lectotype designations for New World species, two new genera, and notes on generic concepts.</article-title><source>Proceedings of the Entomological Society of Washington</source><volume>76</volume>: <fpage>123</fpage>–<lpage>155</lpage>.</mixed-citation></ref><ref id="B16"><mixed-citation xmlns:xlink="http://www.w3.org/1999/xlink" xlink:type="simple"><person-group><name name-style="western"><surname>Boyd</surname><given-names>OF</given-names></name><name name-style="western"><surname>Erwin</surname><given-names>TL</given-names></name></person-group> (<year>2016</year>) <article-title>Taxonomic review of the New World <tp:taxon-name><tp:taxon-name-part taxon-name-part-type="subtribe">Tachyina</tp:taxon-name-part></tp:taxon-name> (<tp:taxon-name><tp:taxon-name-part taxon-name-part-type="order">Coleoptera</tp:taxon-name-part></tp:taxon-name>, <tp:taxon-name><tp:taxon-name-part taxon-name-part-type="family">Carabidae</tp:taxon-name-part></tp:taxon-name>): descriptions of new genera, subgenera, and species, with an updated key to the subtribe in the Americas.</article-title><source>ZooKeys</source><volume>626</volume>: <fpage>87</fpage>–<lpage>123</lpage>. <ext-link xlink:type="simple" ext-link-type="doi" xlink:href="10.3897/zookeys.626.10033">https://doi.org/10.3897/zookeys.626.10033</ext-link></mixed-citation></ref><ref id="B27"><mixed-citation xmlns:xlink="http://www.w3.org/1999/xlink" xlink:type="simple"><person-group><name name-style="western"><surname>Erwin</surname><given-names>TL</given-names></name></person-group> (<year>1971</year>) <article-title>Fossil tachyine beetles from Mexican and Baltic amber, with notes on a new synonymy of an extant group (Col, <tp:taxon-name><tp:taxon-name-part taxon-name-part-type="family">Carabidae</tp:taxon-name-part></tp:taxon-name>).</article-title><source>Entomologica Scandinavica</source><volume>2</volume>: <fpage>233</fpage>–<lpage>236</lpage>. <ext-link xlink:type="simple" ext-link-type="doi" xlink:href="10.1163/187631271X00239">https://doi.org/10.1163/187631271X00239</ext-link></mixed-citation></ref><ref id="B65"><mixed-citation xmlns:xlink="http://www.w3.org/1999/xlink" xlink:type="simple"><person-group><name name-style="western"><surname>Lindroth</surname><given-names>CH</given-names></name></person-group> (<year>1966</year>) <article-title>The ground beetles (<tp:taxon-name><tp:taxon-name-part taxon-name-part-type="family">Carabidae</tp:taxon-name-part></tp:taxon-name> excl. <tp:taxon-name><tp:taxon-name-part taxon-name-part-type="subfamily">Cicindelinae</tp:taxon-name-part></tp:taxon-name>) of Canada and Alaska, part 3.</article-title><source>Opuscula Entomologica Supplementum</source><volume>24</volume>: <fpage>201</fpage>–<lpage>408</lpage>.</mixed-citation></ref><ref id="B71"><mixed-citation xmlns:xlink="http://www.w3.org/1999/xlink" xlink:type="simple"><person-group><name name-style="western"><surname>Maddison</surname><given-names>DR</given-names></name><name name-style="western"><surname>Kanda</surname><given-names>K</given-names></name><name name-style="western"><surname>Boyd</surname><given-names>OF</given-names></name><name name-style="western"><surname>Faille</surname><given-names>A</given-names></name><name name-style="western"><surname>Porch</surname><given-names>N</given-names></name><name name-style="western"><surname>Erwin</surname><given-names>TL</given-names></name><name name-style="western"><surname>Roig-Juñent</surname><given-names>S</given-names></name></person-group> (<year>2019</year>) <article-title>Phylogeny of the beetle supertribe <tp:taxon-name><tp:taxon-name-part taxon-name-part-type="supertribe">Trechitae</tp:taxon-name-part></tp:taxon-name> (<tp:taxon-name><tp:taxon-name-part taxon-name-part-type="order">Coleoptera</tp:taxon-name-part></tp:taxon-name>: <tp:taxon-name><tp:taxon-name-part taxon-name-part-type="family">Carabidae</tp:taxon-name-part></tp:taxon-name>): unexpected clades, isolated lineages, and morphological convergence.</article-title><source>Molecular Phylogenetics and Evolution</source><volume>132</volume>: <fpage>151</fpage>–<lpage>176</lpage>. <ext-link xlink:type="simple" ext-link-type="doi" xlink:href="10.1016/j.ympev.2018.11.006">https://doi.org/10.1016/j.ympev.2018.11.006</ext-link></mixed-citation></ref><ref id="B1"><mixed-citation xmlns:xlink="http://www.w3.org/1999/xlink" xlink:type="simple"><person-group><name name-style="western"><surname>Andrewes</surname><given-names>HE</given-names></name></person-group> (<year>1925</year>) <article-title>A revision of the Oriental species of the genus <italic><tp:taxon-name><tp:taxon-name-part taxon-name-part-type="genus">Tachys</tp:taxon-name-part></tp:taxon-name></italic>.</article-title><source>Annali di Museo Civico di Storia Naturale Giacomo Doria</source><volume>51</volume>: <fpage>327</fpage>–<lpage>502</lpage>. [+ pls III, IV.]</mixed-citation></ref><ref id="B89"><mixed-citation xmlns:xlink="http://www.w3.org/1999/xlink" xlink:type="simple"><person-group><name name-style="western"><surname>Tanaka</surname><given-names>K</given-names></name></person-group> (<year>1956</year>) <article-title>Notes on some species of the genera <italic><tp:taxon-name><tp:taxon-name-part taxon-name-part-type="genus">Tachys</tp:taxon-name-part></tp:taxon-name></italic> and <italic><tp:taxon-name><tp:taxon-name-part taxon-name-part-type="genus">Tachyura</tp:taxon-name-part></tp:taxon-name></italic> from Japan and the Loochoo Islands.</article-title><source>Kontyû</source><volume>24</volume>: <fpage>207</fpage>–<lpage>211</lpage>.</mixed-citation></ref><ref id="B90"><mixed-citation xmlns:xlink="http://www.w3.org/1999/xlink" xlink:type="simple"><person-group><name name-style="western"><surname>Tanaka</surname><given-names>K</given-names></name></person-group> (<year>1960</year>) <article-title>New or unrecorded <tp:taxon-name><tp:taxon-name-part taxon-name-part-type="family">Carabidae</tp:taxon-name-part></tp:taxon-name> from Japan (I) (<tp:taxon-name><tp:taxon-name-part taxon-name-part-type="order">Coleoptera</tp:taxon-name-part></tp:taxon-name>).</article-title><source>Kontyû</source><volume>28</volume>: <fpage>37</fpage>–<lpage>41</lpage>. [+ pl. 4.]</mixed-citation></ref><ref id="B41"><mixed-citation xmlns:xlink="http://www.w3.org/1999/xlink" xlink:type="simple"><person-group><name name-style="western"><surname>Habu</surname><given-names>A</given-names></name></person-group> (<year>1977</year>) <article-title>Two new species of ground beetles from Honshu, Japan (<tp:taxon-name><tp:taxon-name-part taxon-name-part-type="order">Coleoptera</tp:taxon-name-part></tp:taxon-name>, <tp:taxon-name><tp:taxon-name-part taxon-name-part-type="family">Carabidae</tp:taxon-name-part></tp:taxon-name>).</article-title><source>Entomological Review of Japan</source><volume>30</volume>: <fpage>35</fpage>–<lpage>40</lpage>.</mixed-citation></ref><ref id="B8"><mixed-citation xmlns:xlink="http://www.w3.org/1999/xlink" xlink:type="simple"><person-group><name name-style="western"><surname>Baehr</surname><given-names>M</given-names></name></person-group> (<year>2017</year>) <article-title>New tachyine species from the Oriental and Australian regions (<tp:taxon-name><tp:taxon-name-part taxon-name-part-type="order">Coleoptera</tp:taxon-name-part></tp:taxon-name>, <tp:taxon-name><tp:taxon-name-part taxon-name-part-type="family">Carabidae</tp:taxon-name-part></tp:taxon-name>, <tp:taxon-name><tp:taxon-name-part taxon-name-part-type="tribe">Bembidiini</tp:taxon-name-part></tp:taxon-name>, <tp:taxon-name><tp:taxon-name-part taxon-name-part-type="subtribe">Tachyina</tp:taxon-name-part></tp:taxon-name>).</article-title><source>Entomologische Blätter und <tp:taxon-name><tp:taxon-name-part taxon-name-part-type="order">Coleoptera</tp:taxon-name-part></tp:taxon-name></source><volume>113</volume>: <fpage>1</fpage>–<lpage>53</lpage>. <ext-link xlink:type="simple" ext-link-type="doi" xlink:href="10.18476/sbna.v9.a6">https://doi.org/10.18476/sbna.v9.a6</ext-link></mixed-citation></ref><ref id="B52"><mixed-citation xmlns:xlink="http://www.w3.org/1999/xlink" xlink:type="simple"><person-group><name name-style="western"><surname>Jeannel</surname><given-names>R</given-names></name></person-group> (<year>1941</year>) <article-title>Coléoptères Carabiques, première partie.</article-title><source>Faune de France</source><volume>39</volume>: <fpage>1</fpage>–<lpage>572</lpage>.</mixed-citation></ref><ref id="B23"><mixed-citation xmlns:xlink="http://www.w3.org/1999/xlink" xlink:type="simple"><person-group><name name-style="western"><surname>Coulon</surname><given-names>J</given-names></name></person-group> (<year>2004</year>) <article-title>Taxonomie des <italic><tp:taxon-name><tp:taxon-name-part taxon-name-part-type="genus">Eotachys</tp:taxon-name-part></tp:taxon-name></italic> de la region paléarctique occidentale: description de sept taxons nouveaux (<tp:taxon-name><tp:taxon-name-part taxon-name-part-type="order">Coleoptera</tp:taxon-name-part></tp:taxon-name>, <tp:taxon-name><tp:taxon-name-part taxon-name-part-type="family">Carabidae</tp:taxon-name-part></tp:taxon-name>, <tp:taxon-name><tp:taxon-name-part taxon-name-part-type="subfamily">Trechinae</tp:taxon-name-part></tp:taxon-name>, <tp:taxon-name><tp:taxon-name-part taxon-name-part-type="tribe">Bembidiini</tp:taxon-name-part></tp:taxon-name>). Nouvelle Revue d’Entomologie (N.S.</article-title><source>)</source><volume>21</volume>: <fpage>65</fpage>–<lpage>93</lpage>.</mixed-citation></ref><ref id="B53"><mixed-citation xmlns:xlink="http://www.w3.org/1999/xlink" xlink:type="simple"><person-group><name name-style="western"><surname>Jeannel</surname><given-names>R</given-names></name></person-group> (<year>1946</year>) <article-title>Coléoptères Carabiques de la région Malgache (première partie).</article-title><source>Faune de l’Empire Français</source><volume>6</volume>: <fpage>1</fpage>–<lpage>372</lpage>.</mixed-citation></ref><ref id="B70"><mixed-citation xmlns:xlink="http://www.w3.org/1999/xlink" xlink:type="simple"><person-group><name name-style="western"><surname>Machado</surname><given-names>A</given-names></name></person-group> (<year>1992</year>) <source>Monografía de los Carabidós de Las Islas Canarios (<tp:taxon-name><tp:taxon-name-part taxon-name-part-type="class">Insecta</tp:taxon-name-part></tp:taxon-name>, <tp:taxon-name><tp:taxon-name-part taxon-name-part-type="order">Coleoptera</tp:taxon-name-part></tp:taxon-name>).</source><publisher-name>Instituto de Estudios Canarios</publisher-name>, <publisher-loc>La Laguna, Tenerife</publisher-loc>, <size units="page">734 pp</size>.</mixed-citation></ref><ref id="B7"><mixed-citation xmlns:xlink="http://www.w3.org/1999/xlink" xlink:type="simple"><person-group><name name-style="western"><surname>Baehr</surname><given-names>M</given-names></name></person-group> (<year>2016</year>) <article-title>A peculiar new genus of the Bembidiine subtribe <tp:taxon-name><tp:taxon-name-part taxon-name-part-type="subtribe">Tachyina</tp:taxon-name-part></tp:taxon-name> from north Queensland, Australia (<tp:taxon-name><tp:taxon-name-part taxon-name-part-type="class">Insecta</tp:taxon-name-part></tp:taxon-name>, <tp:taxon-name><tp:taxon-name-part taxon-name-part-type="order">Coleoptera</tp:taxon-name-part></tp:taxon-name>, <tp:taxon-name><tp:taxon-name-part taxon-name-part-type="family">Carabidae</tp:taxon-name-part></tp:taxon-name>, <tp:taxon-name><tp:taxon-name-part taxon-name-part-type="tribe">Bembidiini</tp:taxon-name-part></tp:taxon-name>, <tp:taxon-name><tp:taxon-name-part taxon-name-part-type="subtribe">Tachyina</tp:taxon-name-part></tp:taxon-name>).</article-title><source>Transactions of the Royal Society of South Australia</source><volume>140</volume>: <fpage>96</fpage>–<lpage>106</lpage>. <ext-link xlink:type="simple" ext-link-type="doi" xlink:href="10.1080/03721426.2016.1147116">https://doi.org/10.1080/03721426.2016.1147116</ext-link></mixed-citation></ref><ref id="B18"><mixed-citation xmlns:xlink="http://www.w3.org/1999/xlink" xlink:type="simple"><person-group><name name-style="western"><surname>Britton</surname><given-names>EB</given-names></name></person-group> (<year>1948</year>) <article-title>The carabid tribes <tp:taxon-name><tp:taxon-name-part taxon-name-part-type="tribe">Harpalini</tp:taxon-name-part></tp:taxon-name>, <tp:taxon-name><tp:taxon-name-part taxon-name-part-type="tribe">Lebiini</tp:taxon-name-part></tp:taxon-name> and <tp:taxon-name><tp:taxon-name-part taxon-name-part-type="tribe">Bembidiini</tp:taxon-name-part></tp:taxon-name> in Hawaii (<tp:taxon-name><tp:taxon-name-part taxon-name-part-type="order">Coleoptera</tp:taxon-name-part></tp:taxon-name>).</article-title><source>Proceedings of the Hawaiian Entomological Society</source><volume>13</volume>: <fpage>235</fpage>–<lpage>254</lpage>.</mixed-citation></ref></ref-list></tp:taxon-treatment>
