# Supplementary material for: Hawaiian Paratachys Casey (Coleoptera, Carabidae): small beetles of sodden summits, stony streams, and stygian voids
Source: Zookeys. 2021 Jun 16;1044:229–68. doi: 10.3897/zookeys.1044.59674 (PMC8222241; doi:10.3897/zookeys.1044.59674)
Supplement: XML Treatment for Paratachys terryli [file zookeys.1044.59674-treatment2.xml]

<!DOCTYPE tp:taxon-treatment
  PUBLIC "-//TaxonX//DTD Taxonomic Treatment Publishing DTD v0 20100105//EN" "tax-treatment-NSO.dtd">
<tp:taxon-treatment xmlns:tp="http://www.plazi.org/taxpub"><tp:treatment-meta><kwd-group><label>Taxon classification</label><kwd><named-content xmlns:xlink="http://www.w3.org/1999/xlink" content-type="kingdom">Animalia</named-content></kwd><kwd><named-content xmlns:xlink="http://www.w3.org/1999/xlink" content-type="order">Coleoptera</named-content></kwd><kwd><named-content xmlns:xlink="http://www.w3.org/1999/xlink" content-type="family">Carabidae</named-content></kwd></kwd-group><mixed-citation publication-type="journal"><person-group><name><surname>Liebherr</surname><given-names>James K.</given-names></name></person-group><article-title>Hawaiian <italic><tp:taxon-name><tp:taxon-name-part taxon-name-part-type="genus" reg="Paratachys">Paratachys</tp:taxon-name-part></tp:taxon-name></italic> Casey (<tp:taxon-name><tp:taxon-name-part taxon-name-part-type="order">Coleoptera</tp:taxon-name-part></tp:taxon-name>, <tp:taxon-name><tp:taxon-name-part taxon-name-part-type="family">Carabidae</tp:taxon-name-part></tp:taxon-name>): small beetles of sodden summits, stony streams, and stygian voids</article-title><source>Zookeys</source><day>16</day><month>6</month><year>2021</year><volume>1044</volume><fpage>229</fpage><lpage>268</lpage><pub-id pub-id-type="doi">10.3897/zookeys.1044.59674</pub-id></mixed-citation></tp:treatment-meta><tp:nomenclature><tp:taxon-name><object-id xmlns:xlink="http://www.w3.org/1999/xlink" content-type="arpha" xlink:type="simple">29E43575-8D6D-5438-AF09-35206D2E7210</object-id>
            <tp:taxon-name-part taxon-name-part-type="genus" reg="Paratachys">Paratachys</tp:taxon-name-part>
            <tp:taxon-name-part taxon-name-part-type="species" reg="terryli">terryli</tp:taxon-name-part>
            <object-id xmlns:xlink="http://www.w3.org/1999/xlink" content-type="zoobank" xlink:type="simple">http://zoobank.org/9B7B5D1A-8243-4BBE-A95F-DE1477915432</object-id>
          </tp:taxon-name><tp:taxon-status xmlns:xlink="http://www.w3.org/1999/xlink" xlink:type="simple">sp. nov.</tp:taxon-status><xref ref-type="fig" rid="F1">Figures 1</xref><xref ref-type="fig" rid="F2">, 2A</xref><xref ref-type="fig" rid="F3">, 3A</xref><xref ref-type="fig" rid="F4">, 4A</xref><xref ref-type="fig" rid="F5">, 5</xref><tp:nomenclature-citation-list><tp:nomenclature-citation><tp:taxon-name>
                <tp:taxon-name-part taxon-name-part-type="genus" reg="Paratachys">Paratachys</tp:taxon-name-part>
              </tp:taxon-name><comment>sp. “USA: Hawaii”, <xref ref-type="bibr" rid="B71">Maddison et al. (2019</xref>: 162).</comment></tp:nomenclature-citation></tp:nomenclature-citation-list></tp:nomenclature><tp:treatment-sec sec-type="type material" id="SECID0EBAAG"><title>Type material.</title><p><bold><italic>Holotype</italic></bold> male (point-mounted, <named-content xmlns:xlink="http://www.w3.org/1999/xlink" content-type="dwc:institutional_code" xlink:type="simple">CUIC</named-content>): HI: NaPali-Kona / For. Res. Kawaikoi Str. / @ Alakai Swp. Tr. 16-V- / 1991 el. 1120 m under / rocks J.K. Liebherr // HOLOTYPE ♂ / Paratachys / terryli / J. K. Liebherr 2020 (black-margined red label).</p><p><bold><italic>Paratypes</italic>. Kauai: Halelea F. R.</bold>: Namolokama Mtn., Waioli Str., litter, sift, ohia/ferns, <named-content xmlns:xlink="http://www.w3.org/1999/xlink" content-type="dwc:verbatimCoordinates" xlink:type="simple"><named-content content-type="geo-json" specific-use="{&#34;type&#34;:&#34;Point&#34;,&#34;coordinates&#34;:[-159.497500,22.133333]}" id="NCID0EKBAG" xlink:type="simple">22°08.00'N, 159°29.85'W</named-content></named-content>, 1340 m el., 21-v-2005, lot 1 Liebherr (<named-content xmlns:xlink="http://www.w3.org/1999/xlink" content-type="dwc:institutional_code" xlink:type="simple">BPBM</named-content>, 2; <named-content xmlns:xlink="http://www.w3.org/1999/xlink" content-type="dwc:institutional_code" xlink:type="simple">CUIC</named-content>, 3), lot 08, Liebherr (<named-content xmlns:xlink="http://www.w3.org/1999/xlink" content-type="dwc:institutional_code" xlink:type="simple">CUIC</named-content>, 1), <named-content xmlns:xlink="http://www.w3.org/1999/xlink" content-type="dwc:verbatimCoordinates" xlink:type="simple"><named-content content-type="geo-json" specific-use="{&#34;type&#34;:&#34;Point&#34;,&#34;coordinates&#34;:[-159.503000,22.139667]}" id="NCID0EBCAG" xlink:type="simple">22°08.38'N, 159°30.18'W</named-content></named-content>, 1305 m el., 23-v-2005, lot 1, Liebherr (<named-content xmlns:xlink="http://www.w3.org/1999/xlink" content-type="dwc:institutional_code" xlink:type="simple">BPBM</named-content>, 2; <named-content xmlns:xlink="http://www.w3.org/1999/xlink" content-type="dwc:institutional_code" xlink:type="simple">CUIC</named-content>, 3 <named-content xmlns:xlink="http://www.w3.org/1999/xlink" content-type="dwc:institutional_code" xlink:type="simple">NMNH</named-content>, 2). <bold>NaPali-Kona F. R.</bold>: Alakai Swamp Tr. crossing Kawaikoi Str., <named-content xmlns:xlink="http://www.w3.org/1999/xlink" content-type="dwc:verbatimCoordinates" xlink:type="simple"><named-content content-type="geo-json" specific-use="{&#34;type&#34;:&#34;Point&#34;,&#34;coordinates&#34;:[-159.615833,22.149500]}" id="NCID0E1CAG" xlink:type="simple">22°08.97'N, 159°36.95'W</named-content></named-content>, 1130 m el., 14-v-1991, stop #91-24, Kavanaugh (<named-content xmlns:xlink="http://www.w3.org/1999/xlink" content-type="dwc:institutional_code" xlink:type="simple">CAS</named-content>, 1), stop #91-26B (<named-content xmlns:xlink="http://www.w3.org/1999/xlink" content-type="dwc:institutional_code" xlink:type="simple">CAS</named-content>, 1), Alakai Swamp Tr. E of Kawaikoi Str., leaf litter, sift/Berlese extraction, <named-content xmlns:xlink="http://www.w3.org/1999/xlink" content-type="dwc:verbatimCoordinates" xlink:type="simple"><named-content content-type="geo-json" specific-use="{&#34;type&#34;:&#34;Point&#34;,&#34;coordinates&#34;:[-159.608667,22.147500]}" id="NCID0EMDAG" xlink:type="simple">22°08.85'N, 159°36.52'W</named-content></named-content>, 1230 m el., 17-v-2005, lot 4, Liebherr (<named-content xmlns:xlink="http://www.w3.org/1999/xlink" content-type="dwc:institutional_code" xlink:type="simple">CUIC</named-content>, 1), litter, sift/double boiler extraction, <named-content xmlns:xlink="http://www.w3.org/1999/xlink" content-type="dwc:verbatimCoordinates" xlink:type="simple"><named-content content-type="geo-json" specific-use="{&#34;type&#34;:&#34;Point&#34;,&#34;coordinates&#34;:[-159.608667,22.147500]}" id="NCID0EZDAG" xlink:type="simple">22°08.85'N, 159°36.52'W</named-content></named-content>, 1215 m el., 17-v-2005, lot 9, Liebherr (<named-content xmlns:xlink="http://www.w3.org/1999/xlink" content-type="dwc:institutional_code" xlink:type="simple">CUIC</named-content>, 1; <named-content xmlns:xlink="http://www.w3.org/1999/xlink" content-type="dwc:institutional_code" xlink:type="simple">OSAC</named-content>, 1); Mohihi Rdg. Tr., ohia forest litter, sift, moss, <named-content xmlns:xlink="http://www.w3.org/1999/xlink" content-type="dwc:verbatimCoordinates" xlink:type="simple"><named-content content-type="geo-json" specific-use="{&#34;type&#34;:&#34;Point&#34;,&#34;coordinates&#34;:[-159.566833,22.113833]}" id="NCID0ELEAG" xlink:type="simple">22°06.83'N, 159°34.01'W</named-content></named-content>, 1270 m el., 25-v-2005, lot 5, Liebherr (<named-content xmlns:xlink="http://www.w3.org/1999/xlink" content-type="dwc:institutional_code" xlink:type="simple">CUIC</named-content>, 1); Pihea Trail, sifting leaf litter, <named-content xmlns:xlink="http://www.w3.org/1999/xlink" content-type="dwc:verbatimCoordinates" xlink:type="simple"><named-content content-type="geo-json" specific-use="{&#34;type&#34;:&#34;Point&#34;,&#34;coordinates&#34;:[-159.631483,22.147483]}" id="NCID0EYEAG" xlink:type="simple">22°08.849'N, 159°37.889'W</named-content></named-content>, 1218 m el., 26-vii-2015, Toledano &amp; Olivieri (<abbrev xmlns:xlink="http://www.w3.org/1999/xlink" xlink:title="Luca Toledano private collection, Verona, Italy" id="ABBRID0E4EAG" xlink:type="simple">CTVR</abbrev>, 1), 29-vii-2015, Toledano &amp; Olivieri (<abbrev xmlns:xlink="http://www.w3.org/1999/xlink" xlink:title="Luca Toledano private collection, Verona, Italy" id="ABBRID0EBFAG" xlink:type="simple">CTVR</abbrev>, 2), 1123 m, 29-vii-2015, Toledano &amp; Olivieri (<named-content xmlns:xlink="http://www.w3.org/1999/xlink" content-type="dwc:institutional_code" xlink:type="simple">NHMUK</named-content>, 2; <abbrev xmlns:xlink="http://www.w3.org/1999/xlink" xlink:title="Luca Toledano private collection, Verona, Italy" id="ABBRID0EKFAG" xlink:type="simple">CTVR</abbrev>, 3; <named-content xmlns:xlink="http://www.w3.org/1999/xlink" content-type="dwc:institutional_code" xlink:type="simple">CUIC</named-content>, 2).</p></tp:treatment-sec><tp:treatment-sec sec-type="diagnosis" id="SECID0ETFAG"><title>Diagnosis.</title><p>This species shares elongate elytra (<abbrev xmlns:xlink="http://www.w3.org/1999/xlink" xlink:title="distance between the juncture of the elytral basal groove and the lateral marginal depression (the humerus) divided by maximum elytral width" id="ABBRID0EZFAG" xlink:type="simple">EL/MEW</abbrev> = 1.45–1.50; Fig. <xref ref-type="fig" rid="F1">1A</xref>) with <italic><tp:taxon-name><tp:taxon-name-part taxon-name-part-type="genus" reg="Paratachys">P.</tp:taxon-name-part> <tp:taxon-name-part taxon-name-part-type="species" reg="perkinsi">perkinsi</tp:taxon-name-part></tp:taxon-name></italic> (Fig. <xref ref-type="fig" rid="F6">6B</xref>) and <italic><tp:taxon-name><tp:taxon-name-part taxon-name-part-type="genus" reg="Paratachys">P.</tp:taxon-name-part> <tp:taxon-name-part taxon-name-part-type="species" reg="haleakalae">haleakalae</tp:taxon-name-part></tp:taxon-name></italic> (Fig. <xref ref-type="fig" rid="F8">8A</xref>), but the pronotal lateral margins are less sinuate than those of <italic><tp:taxon-name><tp:taxon-name-part taxon-name-part-type="genus" reg="Paratachys">P.</tp:taxon-name-part> <tp:taxon-name-part taxon-name-part-type="species" reg="perkinsi">perkinsi</tp:taxon-name-part></tp:taxon-name></italic>, and more sinuate than those of <italic><tp:taxon-name><tp:taxon-name-part taxon-name-part-type="genus" reg="Paratachys">P.</tp:taxon-name-part> <tp:taxon-name-part taxon-name-part-type="species" reg="haleakalae">haleakalae</tp:taxon-name-part></tp:taxon-name></italic>. The apical recurrent elytral groove is distinctly and narrowly impressed, with a well-defined, medially curved anterior terminus, and the elytra are truncate apically as evidenced by the nearly straight apical groove connecting the sutural and the recurrent grooves. As with <italic><tp:taxon-name><tp:taxon-name-part taxon-name-part-type="genus" reg="Paratachys">P.</tp:taxon-name-part> <tp:taxon-name-part taxon-name-part-type="species" reg="haleakalae">haleakalae</tp:taxon-name-part></tp:taxon-name></italic>, elytral interneurs 1–3 are clearly impressed on the disc, but interneur 4 is traceable though discontinuous in this species, opposed to obsolete as in <italic><tp:taxon-name><tp:taxon-name-part taxon-name-part-type="genus" reg="Paratachys">P.</tp:taxon-name-part> <tp:taxon-name-part taxon-name-part-type="species" reg="haleakalae">haleakalae</tp:taxon-name-part></tp:taxon-name></italic>. Standardized body length is 2.2–2.4 mm.</p></tp:treatment-sec><tp:treatment-sec sec-type="description" id="SECID0ELIAG"><title>Description.</title><p><bold><italic>Head</italic></bold> robust, frontal grooves shallow, convergent posterad clypeus, divergent to frontal lateral margin at frontoclypeal suture just anterad antennal articulation, broadly, slightly elevated laterally to position of anterior supraorbital seta; eyes variable, from large, macrophthalmic with 12 ommatidia crossed by horizontal diameter and 15 ommatidia crossed by vertical diameter (Fig. <xref ref-type="fig" rid="F1">1C</xref>), to very small with dimensions of four ommatidia by five ommatidia horizontally and vertically (Fig. <xref ref-type="fig" rid="F1">1I</xref>), with continuous variation of dimensions between those extremes (Fig. <xref ref-type="fig" rid="F1">1D–H</xref>; see Variation section below); antennae moderately elongate, antennomere 9 ovoid, length twice diameter; labral anterior margin undulated, slightly incurved each side of midline, six-setose; penultimate maxillary palpomere broadened apically, apical palpomere a narrow spindle (Fig. <xref ref-type="fig" rid="F1">1B, E</xref>). <bold><italic>Prothorax</italic></bold> transverse, <abbrev xmlns:xlink="http://www.w3.org/1999/xlink" xlink:title="maximum pronotal width divided by the pronotal width measured between the pronotal hind angles" id="ABBRID0EJJAG" xlink:type="simple">MPW/PL</abbrev> = 1.35–1.41, base moderately constricted with lateral margins sinuate anterad right hind angles, <abbrev xmlns:xlink="http://www.w3.org/1999/xlink" xlink:title="maximum head width across the compound eyes divided by the minimum frons width between the eyes" id="ABBRID0ENJAG" xlink:type="simple">MPW/BPW</abbrev> = 1.21–1.34; pronotal median base depressed, longitudinally wrinkled, unmargined; basal margin beaded each side posterad laterobasal depression which is deepest just laterad broadly triangular median base; pronotal lateral margin beaded, depression mesad bead narrow but broad enough so that a row of sculpticells can be observed lining the groove; pronotal median impression finely incised, disc flat, anterior transverse impression obsolete, not evident medially or toward slightly protruded, narrowly rounded front angles. <bold><italic>Elytra</italic></bold> subquadrate, lateral margins evenly convex from humeri to apex, maximum width approximately midlength; basal groove present laterad position of fifth interneur, groove convexly joined to lateral marginal depression; lateral marginal depression reflexed, of equal breadth from seta Eo2 to subapical sinuation. <bold><italic>Pterothorax</italic></bold> elongate, mesepisternal depression smooth posterad juncture with mesosternum, depression deepest and broadest just dorsad mesocoxal cavity; metepisternum elongate, lateral length twice maximal width; metathoracic flight wings polymorphic, 18 of 19 individuals in type series with wings reduced to a vestigial stub (Fig. <xref ref-type="fig" rid="F1">1J</xref>), and 1 female with fully developed flight wings (Fig. <xref ref-type="fig" rid="F2">2A</xref>), with length of alar surface 2.3 × breadth, and radial, medial, cubital and anal veins and an oblongum cell present. <bold><italic>Abdomen</italic></bold> with one seta each side of apical ventrite in males, two seta each side of ventrite in females. <bold><italic>Microsculpture</italic></bold> evident on all somites; frons covered with evident transverse mesh, sculpticells more isodiametric posteriorly on vertex; pronotum slightly iridescent due to elongate transverse sculpticells, median base and laterobasal depressions more opaque due to reticulated isodiametric microsculpture; elytra subiridescent due to a mix of elongate transverse-mesh and transverse-line microsculpture, the transverse lines denser laterally; elytral apex more opaque due to slightly raised isodiametric sculpticells between sutural interneur and apical recurrent groove; abdominal ventrites covered with elongate transverse sculpticells, the surface glossy to subiridescent. <bold><italic>Pelage</italic></bold> present on head, prothorax, elytra, pterothorax, abdominal ventrites and legs; pelage on head and pronotal disc, comprising microsetae separated by distances subequal to setal length (Fig. <xref ref-type="fig" rid="F1">1F, G</xref>), as well as along ommatidial margins of the eyes (Fig. <xref ref-type="fig" rid="F1">1B</xref>); microsetae spaced slightly farther apart on elytra, with intersetal distances up to twice microsetal length; prosternum and mesosternum medially covered with microsetae as densely distributed as on frons and pronotum; pelage on abdomen present at middle of ventrite 2 between metalegs, and progressively more broadly on ventrites 3–6 (absent dorsad arc of metaleg movement); anterior surfaces of pro-, meso-, and metathoracic legs bearing pelage of elongate microsetae, the setal bases situated more closely than microsetal lengths, trochanters and coxae similarly covered with microsetae. <bold><italic>Coloration</italic></bold> moderately dark; vertex and frons dark brunneous to piceous, clypeus flavobrunneous, labrum flavous; basal two antennomeres flavous, outer antennomeres progressively darker, apical segments brunneous; maxillary and labial palps flavous; pronotal disc and elytra brunneous, elytral base near scutellum paler, rufobrunneous, elytral lateral marginal depression flavobrunneous, elytral epipleuron rufoflavous, contrasted to rufobrunneous thoracic ventrites; legs flavous from trochanters outward; pro- and mesocoxae concolorous with outer leg segments, metacoxae more brunneous laterally to match the dark brunneous ventrites. <bold><italic>Legs</italic></bold> with basal male protarsomere alone bearing a blunt, antero-apical process.</p></tp:treatment-sec><tp:treatment-sec sec-type="variation" id="SECID0E2KAG"><title>Variation.</title><p>The compound eyes vary dramatically in this species, from fully macrophthalmic (Fig. <xref ref-type="fig" rid="F1">1C</xref>), to microphthalmic (Fig. <xref ref-type="fig" rid="F1">1I</xref>); <abbrev xmlns:xlink="http://www.w3.org/1999/xlink" xlink:title="ocular ratio" id="ABBRID0EJLAG" xlink:type="simple">OR</abbrev> ranging 1.15–1.35 for smallest- to largest-eyed individuals. That these differences reflect infraspecific variation is supported by presence of the extremes plus a variety of intermediate configurations (Fig. <xref ref-type="fig" rid="F1">1D–H</xref>) among specimens collected microsympatrically within the identical collecting series (Fig. <xref ref-type="fig" rid="F1">1C–I</xref>). <italic><tp:taxon-name><tp:taxon-name-part taxon-name-part-type="genus" reg="Paratachys">Paratachys</tp:taxon-name-part> <tp:taxon-name-part taxon-name-part-type="species" reg="terryli">terryli</tp:taxon-name-part></tp:taxon-name></italic> is also polymorphic for flight-wing development, with a single macrophthalmic female specimen (Fig. <xref ref-type="fig" rid="F1">1C</xref>) bearing fully developed flight wings (Fig. <xref ref-type="fig" rid="F2">2A</xref>). The wings of this female are of dimensions similar to those of fully flighted individuals of <italic><tp:taxon-name><tp:taxon-name-part taxon-name-part-type="genus" reg="Tachys">Tachys</tp:taxon-name-part> <tp:taxon-name-part taxon-name-part-type="species" reg="oahuensis">oahuensis</tp:taxon-name-part></tp:taxon-name></italic> (Fig. <xref ref-type="fig" rid="F2">2B</xref>) that were collected in ultraviolet light traps. Venation differs among the two compared species, with the wing of the female <italic><tp:taxon-name><tp:taxon-name-part taxon-name-part-type="genus" reg="Paratachys">P.</tp:taxon-name-part> <tp:taxon-name-part taxon-name-part-type="species" reg="terryli">terryli</tp:taxon-name-part></tp:taxon-name></italic> exhibiting the oblongum cell but not the basal stem of the radius posterior (<xref ref-type="bibr" rid="B55">Kukalová-Peck and Lawrence 1993</xref>), whereas the wing of <italic><tp:taxon-name><tp:taxon-name-part taxon-name-part-type="genus" reg="Tachys">T.</tp:taxon-name-part> <tp:taxon-name-part taxon-name-part-type="species" reg="oahuensis">oahuensis</tp:taxon-name-part></tp:taxon-name></italic> lacks the oblongum but retains the radius posterior. Both wings are folded reflexively under the elytra, with the spring-like wing margin apicad the radial cell flipping the wing open when the wing is deployed. The various brachypterous individuals exhibit a variety of eye configurations. Wing configuration is not associated with morphological variation in elytral dimensions based on comparison of four simultaneously collected females (Namolokama Mountain, 23-v-2005, lot 1) with <abbrev xmlns:xlink="http://www.w3.org/1999/xlink" xlink:title="maximum pronotal width divided by the pronotal length measured along the midline" id="ABBRID0ERNAG" xlink:type="simple">HuW/MEW</abbrev> for the macropterous female = 0.57, and <abbrev xmlns:xlink="http://www.w3.org/1999/xlink" xlink:title="maximum pronotal width divided by the pronotal length measured along the midline" id="ABBRID0EVNAG" xlink:type="simple">HuW/MEW</abbrev> for the three brachypterous females = 0.57–0.58.</p><fig id="F2" position="float" orientation="portrait"><object-id xmlns:xlink="http://www.w3.org/1999/xlink" content-type="doi" xlink:type="simple">10.3897/zookeys.1044.59674.figure2</object-id><object-id xmlns:xlink="http://www.w3.org/1999/xlink" content-type="arpha" xlink:type="simple">0DCF4031-E3BB-5FD4-A9C6-7970CA678C01</object-id><label>Figure 2.</label><caption><p>Right metathoracic flight wing, dorsal view <bold>A</bold><italic><tp:taxon-name><tp:taxon-name-part taxon-name-part-type="genus" reg="Paratachys">Paratachys</tp:taxon-name-part> <tp:taxon-name-part taxon-name-part-type="species" reg="terryli">terryli</tp:taxon-name-part></tp:taxon-name></italic>, macrophthalmic female; Kauai: Namolokama Mtn., 23-v-2005 (<named-content xmlns:xlink="http://www.w3.org/1999/xlink" content-type="dwc:institutional_code" xlink:type="simple">CUIC</named-content>) <bold>B</bold><italic><tp:taxon-name><tp:taxon-name-part taxon-name-part-type="genus" reg="Tachys">Tachys</tp:taxon-name-part> <tp:taxon-name-part taxon-name-part-type="species" reg="oahuensis">oahuensis</tp:taxon-name-part></tp:taxon-name></italic> Blackburn, female; Oahu: Honolulu, Public Health Dept. light trap, x-1965, J. W. Beardsley (<named-content xmlns:xlink="http://www.w3.org/1999/xlink" content-type="dwc:institutional_code" xlink:type="simple">BPBM</named-content>). Wing vein terminology follows <xref ref-type="bibr" rid="B55">Kukalová-Peck and Lawrence (1993)</xref> except for the oblongum cell of Forbes (1922). From front to back of wing, veins, and cells relevant to the text include the Radial Cell (RC). Radius Anterior (RA), Radius Posterior (RP), Oblongum cell (O), Media Posterior (MP), Cubitus Anterior (CuA), Anal Anterior (AA), and Anal Posterior (AP).</p></caption><graphic xmlns:xlink="http://www.w3.org/1999/xlink" xlink:href="zookeys-1044-229-g002.jpg" position="float" orientation="portrait" xlink:type="simple" id="oo_553678.jpg"><uri content-type="original_file" xlink:type="simple">https://binary.pensoft.net/fig/553678</uri></graphic></fig></tp:treatment-sec><tp:treatment-sec sec-type="Male genitalia" id="SECID0EOPAG"><title>Male genitalia.</title><p>Aedeagal median lobe porrect, parallel-sided with an evenly rounded apex (Fig. <xref ref-type="fig" rid="F3">3A</xref>); flagellar complex elongate, with a sinuously scooped apical margin; right paramere narrow, strap-like with three apical setae; left paramere broad, elongate, with a broadly rounded apex and three apical setae.</p><fig id="F3" position="float" orientation="portrait"><object-id xmlns:xlink="http://www.w3.org/1999/xlink" content-type="doi" xlink:type="simple">10.3897/zookeys.1044.59674.figure3</object-id><object-id xmlns:xlink="http://www.w3.org/1999/xlink" content-type="arpha" xlink:type="simple">79DA1AF3-2299-5CB4-8349-51C6D4C3001F</object-id><label>Figure 3.</label><caption><p><italic><tp:taxon-name><tp:taxon-name-part taxon-name-part-type="genus" reg="Paratachys">Paratachys</tp:taxon-name-part></tp:taxon-name></italic> spp., male aedeagus, i.e., median lobe and associated smaller right paramere and larger left paramere (right lateral view) <bold>A</bold><italic><tp:taxon-name><tp:taxon-name-part taxon-name-part-type="genus" reg="Paratachys">P.</tp:taxon-name-part> <tp:taxon-name-part taxon-name-part-type="species" reg="terryli">terryli</tp:taxon-name-part></tp:taxon-name></italic>; Kauai: Namolokama Mtn., 23-v-2005 (<named-content xmlns:xlink="http://www.w3.org/1999/xlink" content-type="dwc:institutional_code" xlink:type="simple">CUIC</named-content>) <bold>B</bold><italic><tp:taxon-name><tp:taxon-name-part taxon-name-part-type="genus" reg="Paratachys">P.</tp:taxon-name-part> <tp:taxon-name-part taxon-name-part-type="species" reg="arcanicola">arcanicola</tp:taxon-name-part></tp:taxon-name></italic> lectotype slide; “<italic><tp:taxon-name><tp:taxon-name-part taxon-name-part-type="genus" reg="Tachys">Tachys</tp:taxon-name-part> <tp:taxon-name-part taxon-name-part-type="species" reg="arcanicola">arcanicola</tp:taxon-name-part></tp:taxon-name></italic> Blackburn Type ♂ E.C.Z. (permanent slide, Euparal?, left paramere missing; <named-content xmlns:xlink="http://www.w3.org/1999/xlink" content-type="dwc:institutional_code" xlink:type="simple">NHMUK</named-content>).” <bold>C</bold><italic><tp:taxon-name><tp:taxon-name-part taxon-name-part-type="genus" reg="Paratachys">P.</tp:taxon-name-part> <tp:taxon-name-part taxon-name-part-type="species" reg="haleakalae">haleakalae</tp:taxon-name-part></tp:taxon-name></italic>; East Maui: Haleakala N. P., Kipahulu Vy., 30-iv-1991 (<named-content xmlns:xlink="http://www.w3.org/1999/xlink" content-type="dwc:institutional_code" xlink:type="simple">CUIC</named-content>) <bold>D–F</bold><italic><tp:taxon-name><tp:taxon-name-part taxon-name-part-type="genus" reg="Paratachys">P.</tp:taxon-name-part> <tp:taxon-name-part taxon-name-part-type="species" reg="aaa">aaa</tp:taxon-name-part></tp:taxon-name></italic>; Hawai‘i I <bold>D</bold> Puna, Mountain View, Kazumura Cave, 21-xi-2018, lot HI00713 (<named-content xmlns:xlink="http://www.w3.org/1999/xlink" content-type="dwc:institutional_code" xlink:type="simple">CUIC</named-content>) <bold>E</bold> Kau, Ocean View, Kipuka Kanohina System, 21-xi-2017, lot HI00179 (<named-content xmlns:xlink="http://www.w3.org/1999/xlink" content-type="dwc:institutional_code" xlink:type="simple">CUIC</named-content>) <bold>F</bold> South Hilo, Kaumana Cave, 19-iii-2019, lot HI00942 (<named-content xmlns:xlink="http://www.w3.org/1999/xlink" content-type="dwc:institutional_code" xlink:type="simple">CUIC</named-content>); disassociated left paramere below, ectal view.</p></caption><graphic xmlns:xlink="http://www.w3.org/1999/xlink" xlink:href="zookeys-1044-229-g003.jpg" position="float" orientation="portrait" xlink:type="simple" id="oo_553679.jpg"><uri content-type="original_file" xlink:type="simple">https://binary.pensoft.net/fig/553679</uri></graphic></fig></tp:treatment-sec><tp:treatment-sec sec-type="Female reproductive tract" id="SECID0EPTAG"><title>Female reproductive tract.</title><p>Bursa copulatrix short, broad (as in Fig. <xref ref-type="fig" rid="F10">10</xref>), spermathecal duct narrow and extremely elongate, at least 0.57 mm long in single dissection attempt; gonocoxa bipartite, basal gonocoxite 1 narrow, elongate, with a broad, lateral sclerotized apodeme and a single apical fringe seta situated near apex of apodeme (Fig. <xref ref-type="fig" rid="F4">4A</xref>); apical gonocoxite falcate, broadly expanded laterally at base, apex finely acuminate; two peg-like lateral ensiform setae along mid-ventral line, and one like-sized dorsal ensiform seta dorsad the apical lateral seta; two apical nematiform setae in an elongate fossa situated at approximately 2/3 length of the apical gonocoxite.</p><fig id="F4" position="float" orientation="portrait"><object-id xmlns:xlink="http://www.w3.org/1999/xlink" content-type="doi" xlink:type="simple">10.3897/zookeys.1044.59674.figure4</object-id><object-id xmlns:xlink="http://www.w3.org/1999/xlink" content-type="arpha" xlink:type="simple">0504FC23-F9B3-5D47-92A9-216CECB47DEC</object-id><label>Figure 4.</label><caption><p><italic><tp:taxon-name><tp:taxon-name-part taxon-name-part-type="genus" reg="Paratachys">Paratachys</tp:taxon-name-part></tp:taxon-name></italic> spp., left female gonocoxa, ventral view <bold>A</bold><italic><tp:taxon-name><tp:taxon-name-part taxon-name-part-type="genus" reg="Paratachys">P.</tp:taxon-name-part> <tp:taxon-name-part taxon-name-part-type="species" reg="terryli">terryli</tp:taxon-name-part></tp:taxon-name></italic>; Kauai: Namolokama Mtn., 23-v-2005 (<named-content xmlns:xlink="http://www.w3.org/1999/xlink" content-type="dwc:institutional_code" xlink:type="simple">CUIC</named-content>) <bold>B</bold><italic><tp:taxon-name><tp:taxon-name-part taxon-name-part-type="genus" reg="Paratachys">P.</tp:taxon-name-part> <tp:taxon-name-part taxon-name-part-type="species" reg="haleakalae">haleakalae</tp:taxon-name-part></tp:taxon-name></italic>; East Maui: Haleakala N. P., Kipahulu Vy., 30-iv-1991 (<named-content xmlns:xlink="http://www.w3.org/1999/xlink" content-type="dwc:institutional_code" xlink:type="simple">CUIC</named-content>) <bold>C</bold><italic><tp:taxon-name><tp:taxon-name-part taxon-name-part-type="genus" reg="Paratachys">P.</tp:taxon-name-part> <tp:taxon-name-part taxon-name-part-type="species" reg="aaa">aaa</tp:taxon-name-part></tp:taxon-name></italic>; Hawai‘i I.; Mountain View, Kazumura Cave, 21-xi-2018, lot HI00713 (<named-content xmlns:xlink="http://www.w3.org/1999/xlink" content-type="dwc:institutional_code" xlink:type="simple">CUIC</named-content>). Abbreviations: afs, apical fringe seta; ans, apical nematiform setae; des, dorsal ensiform seta; gc1, basal gonocoxite; gc2, apical gonocoxite; les, lateral ensiform setae.</p></caption><graphic xmlns:xlink="http://www.w3.org/1999/xlink" xlink:href="zookeys-1044-229-g004.jpg" position="float" orientation="portrait" xlink:type="simple" id="oo_553680.jpg"><uri content-type="original_file" xlink:type="simple">https://binary.pensoft.net/fig/553680</uri></graphic></fig></tp:treatment-sec><tp:treatment-sec sec-type="etymology" id="SECID0EHWAG"><title>Etymology.</title><p>This species honors Terry L. Erwin by combining his first name and middle initial to form the genitive patronym <italic><tp:taxon-name><tp:taxon-name-part taxon-name-part-type="genus" reg="Paratachys">Paratachys</tp:taxon-name-part> <tp:taxon-name-part taxon-name-part-type="species" reg="terryli">terryli</tp:taxon-name-part></tp:taxon-name></italic>. This construction follows that of <italic><tp:taxon-name><tp:taxon-name-part taxon-name-part-type="genus" reg="Bembidion">Bembidion</tp:taxon-name-part> <tp:taxon-name-part taxon-name-part-type="species" reg="carlhi">carlhi</tp:taxon-name-part></tp:taxon-name></italic><xref ref-type="bibr" rid="B35">Erwin and Kavanaugh (1981)</xref>, a species that honors Carl H. Lindroth whose ‘Carabid Beetles of Canada and Alaska’ monograph (Lindroth 1969 et. seq.) revolutionized the study of North American <tp:taxon-name><tp:taxon-name-part taxon-name-part-type="family">Carabidae</tp:taxon-name-part></tp:taxon-name>. Analogous to <italic><tp:taxon-name><tp:taxon-name-part taxon-name-part-type="genus" reg="Bembidion">B.</tp:taxon-name-part> <tp:taxon-name-part taxon-name-part-type="species" reg="carlhi">carlhi</tp:taxon-name-part></tp:taxon-name></italic>, this epithet recognizes Terry’s immense impact on the study of Neotropical <tp:taxon-name><tp:taxon-name-part taxon-name-part-type="family">Carabidae</tp:taxon-name-part></tp:taxon-name> as well as tropical biodiversity writ large.</p></tp:treatment-sec><tp:treatment-sec sec-type="distribution" id="SECID0E3XAG"><title>Distribution and habitat.</title><p>This species is known from the Alakai Swamp west of the Wainiha River, and from Namolokama Mountain, a ridge to the east bordered by the Lumahei and Hanalei Rivers (Fig. <xref ref-type="fig" rid="F5">5</xref>). It has been most commonly collected in leaf and moss litter taken from low stature Ohia lehua (<italic><tp:taxon-name><tp:taxon-name-part taxon-name-part-type="genus" reg="Metrosideros">Metrosideros</tp:taxon-name-part> <tp:taxon-name-part taxon-name-part-type="species" reg="polymorpha">polymorpha</tp:taxon-name-part></tp:taxon-name></italic> Gaud.; <tp:taxon-name><tp:taxon-name-part taxon-name-part-type="family">Myrtaceae</tp:taxon-name-part></tp:taxon-name>) forest. At a site at 1340 m elevation on Namolokama, one sample (21-v-2005, lot 1) sifted and subsequently hand-picked contained five <italic><tp:taxon-name><tp:taxon-name-part taxon-name-part-type="genus" reg="Paratachys">Paratachys</tp:taxon-name-part> <tp:taxon-name-part taxon-name-part-type="species" reg="terryli">terryli</tp:taxon-name-part></tp:taxon-name></italic> in company with two <italic><tp:taxon-name><tp:taxon-name-part taxon-name-part-type="genus" reg="Bembidion">Bembidion</tp:taxon-name-part> <tp:taxon-name-part taxon-name-part-type="species" reg="admirandum">admirandum</tp:taxon-name-part></tp:taxon-name></italic> (Sharp), two <italic><tp:taxon-name><tp:taxon-name-part taxon-name-part-type="genus" reg="Bembidion">B.</tp:taxon-name-part> <tp:taxon-name-part taxon-name-part-type="species" reg="corticarium">corticarium</tp:taxon-name-part></tp:taxon-name></italic> (Sharp), and two <italic><tp:taxon-name><tp:taxon-name-part taxon-name-part-type="genus" reg="Blackburnia">Blackburnia</tp:taxon-name-part> <tp:taxon-name-part taxon-name-part-type="species" reg="kauaiensis">kauaiensis</tp:taxon-name-part></tp:taxon-name></italic> (Sharp). A second sample from the same site (21-v-2005, lot 8) was double-boiled on a stove, resulting in discovery of one <italic><tp:taxon-name><tp:taxon-name-part taxon-name-part-type="genus" reg="Bembidion">B.</tp:taxon-name-part> <tp:taxon-name-part taxon-name-part-type="species" reg="admirandum">admirandum</tp:taxon-name-part></tp:taxon-name></italic>, eight <italic><tp:taxon-name><tp:taxon-name-part taxon-name-part-type="genus" reg="Bembidion">B.</tp:taxon-name-part> <tp:taxon-name-part taxon-name-part-type="species" reg="corticarium">corticarium</tp:taxon-name-part></tp:taxon-name></italic>, and one <italic><tp:taxon-name><tp:taxon-name-part taxon-name-part-type="genus" reg="Paratachys">P.</tp:taxon-name-part> <tp:taxon-name-part taxon-name-part-type="species" reg="terryli">terryli</tp:taxon-name-part></tp:taxon-name></italic>. A third Namolokama sift sample from 1305 m elevation (23-v-2005, lot 1) contained seven <italic><tp:taxon-name><tp:taxon-name-part taxon-name-part-type="genus" reg="Paratachys">P.</tp:taxon-name-part> <tp:taxon-name-part taxon-name-part-type="species" reg="terryli">terryli</tp:taxon-name-part></tp:taxon-name></italic> in company with specimens of three species of <italic><tp:taxon-name><tp:taxon-name-part taxon-name-part-type="genus" reg="Blackburnia">Blackburnia</tp:taxon-name-part></tp:taxon-name></italic>; two <italic><tp:taxon-name><tp:taxon-name-part taxon-name-part-type="genus" reg="Blackburnia">B.</tp:taxon-name-part> <tp:taxon-name-part taxon-name-part-type="species" reg="posticata">posticata</tp:taxon-name-part></tp:taxon-name></italic> (Sharp), and one each <italic><tp:taxon-name><tp:taxon-name-part taxon-name-part-type="genus" reg="Bembidion">B.</tp:taxon-name-part> <tp:taxon-name-part taxon-name-part-type="species" reg="bryophila">bryophila</tp:taxon-name-part></tp:taxon-name></italic> Liebherr and <italic><tp:taxon-name><tp:taxon-name-part taxon-name-part-type="genus" reg="Blackburnia">B.</tp:taxon-name-part> <tp:taxon-name-part taxon-name-part-type="species" reg="kauaiensis">kauaiensis</tp:taxon-name-part></tp:taxon-name></italic> (Sharp). Most other collections of <italic><tp:taxon-name><tp:taxon-name-part taxon-name-part-type="genus" reg="Paratachys">P.</tp:taxon-name-part> <tp:taxon-name-part taxon-name-part-type="species" reg="terryli">terryli</tp:taxon-name-part></tp:taxon-name></italic> represent singletons most often collected in company with <italic><tp:taxon-name><tp:taxon-name-part taxon-name-part-type="genus" reg="Bembidion">Bembidion</tp:taxon-name-part></tp:taxon-name></italic> spp., including: 16-V-1991 lot 5 from a rocky streambed also including five <italic><tp:taxon-name><tp:taxon-name-part taxon-name-part-type="genus" reg="Bembidion">B.</tp:taxon-name-part> <tp:taxon-name-part taxon-name-part-type="species" reg="ignicola">ignicola</tp:taxon-name-part></tp:taxon-name></italic> (Blackburn); 17-v-2005 lot 4 from Berlese extraction of leaf litter siftate along with two <italic><tp:taxon-name><tp:taxon-name-part taxon-name-part-type="genus" reg="Bembidion">B.</tp:taxon-name-part> <tp:taxon-name-part taxon-name-part-type="species" reg="admirandum">admirandum</tp:taxon-name-part></tp:taxon-name></italic> and three <italic><tp:taxon-name><tp:taxon-name-part taxon-name-part-type="genus" reg="Bembidion">B.</tp:taxon-name-part> <tp:taxon-name-part taxon-name-part-type="species" reg="munroi">munroi</tp:taxon-name-part></tp:taxon-name></italic>; and 17-v-2005 lot 9, double boiled from leaf litter siftate along with six <italic><tp:taxon-name><tp:taxon-name-part taxon-name-part-type="genus" reg="Bembidion">B.</tp:taxon-name-part> <tp:taxon-name-part taxon-name-part-type="species" reg="admirandum">admirandum</tp:taxon-name-part></tp:taxon-name></italic> and two <italic><tp:taxon-name><tp:taxon-name-part taxon-name-part-type="genus" reg="Blackburnia">Bl.</tp:taxon-name-part> <tp:taxon-name-part taxon-name-part-type="species" reg="posticata">posticata</tp:taxon-name-part></tp:taxon-name></italic>. Thus, it would appear from presently available evidence that <italic><tp:taxon-name><tp:taxon-name-part taxon-name-part-type="genus" reg="Paratachys">P.</tp:taxon-name-part> <tp:taxon-name-part taxon-name-part-type="species" reg="terryli">terryli</tp:taxon-name-part></tp:taxon-name></italic> occurs in microhabitats most often also occupied by <italic><tp:taxon-name><tp:taxon-name-part taxon-name-part-type="genus" reg="Bembidion">Bembidion</tp:taxon-name-part></tp:taxon-name></italic> beetles, either along streams, or in deep terrestrial leaf litter in montane wet ohia forest.</p><fig id="F5" position="float" orientation="portrait"><object-id xmlns:xlink="http://www.w3.org/1999/xlink" content-type="doi" xlink:type="simple">10.3897/zookeys.1044.59674.figure5</object-id><object-id xmlns:xlink="http://www.w3.org/1999/xlink" content-type="arpha" xlink:type="simple">BCA7E5F5-1609-5F56-85C3-0AA7C782358D</object-id><label>Figure 5.</label><caption><p>Distributional records for <italic><tp:taxon-name><tp:taxon-name-part taxon-name-part-type="genus" reg="Paratachys">Paratachys</tp:taxon-name-part> <tp:taxon-name-part taxon-name-part-type="species" reg="terryli">terryli</tp:taxon-name-part></tp:taxon-name></italic>.</p></caption><graphic xmlns:xlink="http://www.w3.org/1999/xlink" xlink:href="zookeys-1044-229-g005.jpg" position="float" orientation="portrait" xlink:type="simple" id="oo_553681.jpg"><uri content-type="original_file" xlink:type="simple">https://binary.pensoft.net/fig/553681</uri></graphic></fig></tp:treatment-sec><tp:treatment-sec><!--Section generated to contain objects referenced in tp:taxon-treatment.--><fig id="F1" position="float" orientation="portrait"><object-id xmlns:xlink="http://www.w3.org/1999/xlink" content-type="doi" xlink:type="simple">10.3897/zookeys.1044.59674.figure1</object-id><object-id xmlns:xlink="http://www.w3.org/1999/xlink" content-type="arpha" xlink:type="simple">54B4E478-2BDD-5233-9AE4-9D0527A6B181</object-id><label>Figure 1.</label><caption><p><italic><tp:taxon-name><tp:taxon-name-part taxon-name-part-type="genus" reg="Paratachys">Paratachys</tp:taxon-name-part> <tp:taxon-name-part taxon-name-part-type="species" reg="terryli">terryli</tp:taxon-name-part></tp:taxon-name></italic><bold>A–I</bold> Kauai: Namolokama Mtn. <bold>A, B</bold> macrophthalmic, brachypterous female; 23-v-2005 lot 01 <bold>A</bold> dorsal habitus view <bold>B</bold> mentum and associated mouthparts, ventral view <bold>C–I</bold> compound eye, lateral view <bold>C</bold> macropterous female; 23-v-2005 lot 1 <bold>D</bold> brachypterous male; 21-v-2005 lot 8 <bold>E</bold> brachypterous male; 23-v-2005 lot 1 <bold>F</bold> brachypterous female; 23-v-2005 lot 1 <bold>G</bold> brachypterous female; 23-v-2005 lot 1 <bold>H</bold> brachypterous female; 23-v-2005 lot 1 <bold>I</bold> brachypterous female; 21-v-2005 lot 1 <bold>J</bold> Kauai: Upper Kawaikoi Stream at Alakai Swamp Trail, 16-v-1971; right metathoracic flight wing of male, vestigial morph (elytron removed); 14-v-1991 stop 91-26B.</p></caption><graphic xmlns:xlink="http://www.w3.org/1999/xlink" xlink:href="zookeys-1044-229-g001.jpg" position="float" orientation="portrait" xlink:type="simple" id="oo_553677.jpg"><uri content-type="original_file" xlink:type="simple">https://binary.pensoft.net/fig/553677</uri></graphic></fig><fig id="F6" position="float" orientation="portrait"><object-id xmlns:xlink="http://www.w3.org/1999/xlink" content-type="doi" xlink:type="simple">10.3897/zookeys.1044.59674.figure6</object-id><object-id xmlns:xlink="http://www.w3.org/1999/xlink" content-type="arpha" xlink:type="simple">96F0DDDF-2EAA-5305-AF16-0174A75C88DC</object-id><label>Figure 6.</label><caption><p><italic><tp:taxon-name><tp:taxon-name-part taxon-name-part-type="genus" reg="Paratachys">Paratachys</tp:taxon-name-part></tp:taxon-name></italic> spp., dorsal habitus view <bold>A</bold><italic><tp:taxon-name><tp:taxon-name-part taxon-name-part-type="genus" reg="Paratachys">P.</tp:taxon-name-part> <tp:taxon-name-part taxon-name-part-type="species" reg="arcanicola">arcanicola</tp:taxon-name-part></tp:taxon-name></italic> paralectotype female; Oahu: Honolulu (Bates collection, box 389) <bold>B</bold><italic><tp:taxon-name><tp:taxon-name-part taxon-name-part-type="genus" reg="Paratachys">P.</tp:taxon-name-part> <tp:taxon-name-part taxon-name-part-type="species" reg="perkinsi">perkinsi</tp:taxon-name-part></tp:taxon-name></italic> holotype female; Moloka‘i, July 1894 (R.C.L. Perkins lot 170).</p></caption><graphic xmlns:xlink="http://www.w3.org/1999/xlink" xlink:href="zookeys-1044-229-g006.jpg" position="float" orientation="portrait" xlink:type="simple" id="oo_553682.jpg"><uri content-type="original_file" xlink:type="simple">https://binary.pensoft.net/fig/553682</uri></graphic></fig><fig id="F8" position="float" orientation="portrait"><object-id xmlns:xlink="http://www.w3.org/1999/xlink" content-type="doi" xlink:type="simple">10.3897/zookeys.1044.59674.figure8</object-id><object-id xmlns:xlink="http://www.w3.org/1999/xlink" content-type="arpha" xlink:type="simple">E83BF771-6FAD-598D-ABD5-F9C4980CCAD6</object-id><label>Figure 8.</label><caption><p><italic><tp:taxon-name><tp:taxon-name-part taxon-name-part-type="genus" reg="Paratachys">Paratachys</tp:taxon-name-part> <tp:taxon-name-part taxon-name-part-type="species" reg="haleakalae">haleakalae</tp:taxon-name-part></tp:taxon-name></italic><bold>A</bold> dorsal habitus view <bold>B</bold> mentum and associated mouthparts, ventral view <bold>C</bold> larger compound eye of female, lateral view <bold>D</bold> smaller compound eye of male; lateral view <bold>E</bold> stenopterous left metathoracic flight wing of female (elytron removed), dorsal view.</p></caption><graphic xmlns:xlink="http://www.w3.org/1999/xlink" xlink:href="zookeys-1044-229-g008.jpg" position="float" orientation="portrait" xlink:type="simple" id="oo_553684.jpg"><uri content-type="original_file" xlink:type="simple">https://binary.pensoft.net/fig/553684</uri></graphic></fig><fig id="F10" position="float" orientation="portrait"><object-id xmlns:xlink="http://www.w3.org/1999/xlink" content-type="doi" xlink:type="simple">10.3897/zookeys.1044.59674.figure10</object-id><object-id xmlns:xlink="http://www.w3.org/1999/xlink" content-type="arpha" xlink:type="simple">C250B9B2-3A22-54DF-896E-DEC62B4C64FF</object-id><label>Figure 10.</label><caption><p><italic><tp:taxon-name><tp:taxon-name-part taxon-name-part-type="genus" reg="Paratachys">Paratachys</tp:taxon-name-part> <tp:taxon-name-part taxon-name-part-type="species" reg="aaa">aaa</tp:taxon-name-part></tp:taxon-name></italic> female reproductive tract, ventral view; Mountain View, Kazumura Cave, 21-xi-2018, lot HI00713 (<named-content xmlns:xlink="http://www.w3.org/1999/xlink" content-type="dwc:institutional_code" xlink:type="simple">CUIC</named-content>). Abbreviations: bc, bursa copulatrix; co, common oviduct; sd, spermathecal duct; sg, spermathecal gland; sp, spermatheca. Schematic drawing breaks spermathecal duct at “A” to accommodate drawing to page size. Estimated length of spermathecal duct 1.7 mm.</p></caption><graphic xmlns:xlink="http://www.w3.org/1999/xlink" xlink:href="zookeys-1044-229-g010.jpg" position="float" orientation="portrait" xlink:type="simple" id="oo_553686.jpg"><uri content-type="original_file" xlink:type="simple">https://binary.pensoft.net/fig/553686</uri></graphic></fig></tp:treatment-sec><ref-list><ref id="B55"><mixed-citation xmlns:xlink="http://www.w3.org/1999/xlink" xlink:type="simple"><person-group><name name-style="western"><surname>Kukalová-Peck</surname><given-names>J</given-names></name><name name-style="western"><surname>Lawrence</surname><given-names>JF</given-names></name></person-group> (<year>1993</year>) <article-title>Evolution of the hind wing in <tp:taxon-name><tp:taxon-name-part taxon-name-part-type="order">Coleoptera</tp:taxon-name-part></tp:taxon-name>.</article-title><source>Canadian Entomologist</source><volume>125</volume>: <fpage>181</fpage>–<lpage>258</lpage>. <ext-link xlink:type="simple" ext-link-type="doi" xlink:href="10.4039/Ent125181-2">https://doi.org/10.4039/Ent125181-2</ext-link></mixed-citation></ref><ref id="B71"><mixed-citation xmlns:xlink="http://www.w3.org/1999/xlink" xlink:type="simple"><person-group><name name-style="western"><surname>Maddison</surname><given-names>DR</given-names></name><name name-style="western"><surname>Kanda</surname><given-names>K</given-names></name><name name-style="western"><surname>Boyd</surname><given-names>OF</given-names></name><name name-style="western"><surname>Faille</surname><given-names>A</given-names></name><name name-style="western"><surname>Porch</surname><given-names>N</given-names></name><name name-style="western"><surname>Erwin</surname><given-names>TL</given-names></name><name name-style="western"><surname>Roig-Juñent</surname><given-names>S</given-names></name></person-group> (<year>2019</year>) <article-title>Phylogeny of the beetle supertribe <tp:taxon-name><tp:taxon-name-part taxon-name-part-type="supertribe">Trechitae</tp:taxon-name-part></tp:taxon-name> (<tp:taxon-name><tp:taxon-name-part taxon-name-part-type="order">Coleoptera</tp:taxon-name-part></tp:taxon-name>: <tp:taxon-name><tp:taxon-name-part taxon-name-part-type="family">Carabidae</tp:taxon-name-part></tp:taxon-name>): unexpected clades, isolated lineages, and morphological convergence.</article-title><source>Molecular Phylogenetics and Evolution</source><volume>132</volume>: <fpage>151</fpage>–<lpage>176</lpage>. <ext-link xlink:type="simple" ext-link-type="doi" xlink:href="10.1016/j.ympev.2018.11.006">https://doi.org/10.1016/j.ympev.2018.11.006</ext-link></mixed-citation></ref><ref id="B35"><mixed-citation xmlns:xlink="http://www.w3.org/1999/xlink" xlink:type="simple"><person-group><name name-style="western"><surname>Erwin</surname><given-names>TL</given-names></name><name name-style="western"><surname>Kavanaugh</surname><given-names>DH</given-names></name></person-group> (<year>1981</year>) <article-title>Systematics and zoogeography of <italic><tp:taxon-name><tp:taxon-name-part taxon-name-part-type="genus">Bembidion</tp:taxon-name-part></tp:taxon-name></italic> Latreille: I. The <italic><tp:taxon-name><tp:taxon-name-part taxon-name-part-type="genus"/><tp:taxon-name-part taxon-name-part-type="species">carlhi</tp:taxon-name-part></tp:taxon-name></italic> and <italic>erasum</italic> groups of western North America (<tp:taxon-name><tp:taxon-name-part taxon-name-part-type="order">Coleoptera</tp:taxon-name-part></tp:taxon-name>: <tp:taxon-name><tp:taxon-name-part taxon-name-part-type="family">Carabidae</tp:taxon-name-part></tp:taxon-name>, <tp:taxon-name><tp:taxon-name-part taxon-name-part-type="tribe">Bembidiini</tp:taxon-name-part></tp:taxon-name>).</article-title><source>Entomologica Scandinavica Supplementum</source><volume>15</volume>: <fpage>33</fpage>–<lpage>72</lpage>.</mixed-citation></ref></ref-list></tp:taxon-treatment>
