# Supplementary material for: Hawaiian Paratachys Casey (Coleoptera, Carabidae): small beetles of sodden summits, stony streams, and stygian voids
Source: Zookeys. 2021 Jun 16;1044:229–68. doi: 10.3897/zookeys.1044.59674 (PMC8222241; doi:10.3897/zookeys.1044.59674)
Supplement: XML Treatment for Paratachys arcanicola [file zookeys.1044.59674-treatment3.xml]

<!DOCTYPE tp:taxon-treatment
  PUBLIC "-//TaxonX//DTD Taxonomic Treatment Publishing DTD v0 20100105//EN" "tax-treatment-NSO.dtd">
<tp:taxon-treatment xmlns:tp="http://www.plazi.org/taxpub"><tp:treatment-meta><kwd-group><label>Taxon classification</label><kwd><named-content xmlns:xlink="http://www.w3.org/1999/xlink" content-type="kingdom">Animalia</named-content></kwd><kwd><named-content xmlns:xlink="http://www.w3.org/1999/xlink" content-type="order">Coleoptera</named-content></kwd><kwd><named-content xmlns:xlink="http://www.w3.org/1999/xlink" content-type="family">Carabidae</named-content></kwd></kwd-group><mixed-citation publication-type="journal"><person-group><name><surname>Liebherr</surname><given-names>James K.</given-names></name></person-group><article-title>Hawaiian <italic><tp:taxon-name><tp:taxon-name-part taxon-name-part-type="genus" reg="Paratachys">Paratachys</tp:taxon-name-part></tp:taxon-name></italic> Casey (<tp:taxon-name><tp:taxon-name-part taxon-name-part-type="order">Coleoptera</tp:taxon-name-part></tp:taxon-name>, <tp:taxon-name><tp:taxon-name-part taxon-name-part-type="family">Carabidae</tp:taxon-name-part></tp:taxon-name>): small beetles of sodden summits, stony streams, and stygian voids</article-title><source>Zookeys</source><day>16</day><month>6</month><year>2021</year><volume>1044</volume><fpage>229</fpage><lpage>268</lpage><pub-id pub-id-type="doi">10.3897/zookeys.1044.59674</pub-id></mixed-citation></tp:treatment-meta><tp:nomenclature><tp:taxon-name><object-id xmlns:xlink="http://www.w3.org/1999/xlink" content-type="arpha" xlink:type="simple">7D3E3725-A610-584E-B16A-FC3AB9059735</object-id>
            <tp:taxon-name-part taxon-name-part-type="genus" reg="Paratachys">Paratachys</tp:taxon-name-part>
            <tp:taxon-name-part taxon-name-part-type="species" reg="arcanicola">arcanicola</tp:taxon-name-part>
          </tp:taxon-name><tp:taxon-authority>(Blackburn)</tp:taxon-authority><xref ref-type="fig" rid="F3">Figures 3B</xref><xref ref-type="fig" rid="F6">, 6A</xref><tp:nomenclature-citation-list><tp:nomenclature-citation><tp:taxon-name>
                <tp:taxon-name-part taxon-name-part-type="genus" reg="Tachys">Tachys</tp:taxon-name-part> <tp:taxon-name-part taxon-name-part-type="species" reg="arcanicola">arcanicola</tp:taxon-name-part></tp:taxon-name><comment>Blackburn, 1878: 158; <xref ref-type="bibr" rid="B86">Sharp 1903</xref>: 287; <xref ref-type="bibr" rid="B18">Britton 1948</xref>: 240.</comment></tp:nomenclature-citation><tp:nomenclature-citation><tp:taxon-name>
                <tp:taxon-name-part taxon-name-part-type="genus" reg="Paratachys">Paratachys</tp:taxon-name-part> <tp:taxon-name-part taxon-name-part-type="species" reg="arcanicola">arcanicola</tp:taxon-name-part></tp:taxon-name><comment>, Erwin, 1974b: 139.</comment></tp:nomenclature-citation></tp:nomenclature-citation-list></tp:nomenclature><tp:treatment-sec sec-type="type material" id="SECID0EXCBG"><title>Type material.</title><p><bold><italic>Lectotype</italic></bold> male (<named-content xmlns:xlink="http://www.w3.org/1999/xlink" content-type="dwc:institutional_code" xlink:type="simple">NHMUK</named-content>), hereby designated: Blackburn two-parallel black line O‘ahu platen (<xref ref-type="bibr" rid="B96">Zimmerman 1957</xref>: 201) with glued, dissected specimen / arcani on reverse // Type (round, red-margined label) // Hawaiian Is. / Rev. T. Blackburn / 1888-30 // Tachys / arcanicola / Blackburn. Type // For / genitalia / See Type Coll. // Lectotype / Tachys / arcanicola / J. K. Liebherr 1998 (black-margined red label). The genitalia slide has left-side labels: Tachys / arcanicola / Blackburn / ♂ Type / E. C. Z. // Lectotype ♂ / Tachys arcanicola / 2020 / J. K. Liebherr (red label glued to E. C. Z. label).</p><p><bold><italic>Paralectotypes</italic></bold>: Ins. Oahu, Ind. auth. (= Blackburn) (<named-content xmlns:xlink="http://www.w3.org/1999/xlink" content-type="dwc:institutional_code" xlink:type="simple">NHMUK</named-content>, 1); O‘ahu [2-line Blackburn label], Blackburn (<named-content xmlns:xlink="http://www.w3.org/1999/xlink" content-type="dwc:institutional_code" xlink:type="simple">NHMUK</named-content>, 2); Sandwich Is. (Bates collection, box 389), Blackburn (<named-content xmlns:xlink="http://www.w3.org/1999/xlink" content-type="dwc:institutional_code" xlink:type="simple">MNHN</named-content>, 1). The first paralectotype listed above represents a specimen provided by the Rev. T. Blackburn to R.C.L. Perkins for his reference during the ‘Fauna Hawaiiensis’ survey.</p></tp:treatment-sec><tp:treatment-sec sec-type="type material" id="SECID0EYFBG"><title>Non-type material.</title><p>Honolulu, Perkins (<named-content xmlns:xlink="http://www.w3.org/1999/xlink" content-type="dwc:institutional_code" xlink:type="simple">BPBM</named-content>, 2).</p></tp:treatment-sec><tp:treatment-sec sec-type="diagnosis" id="SECID0EDGBG"><title>Diagnosis.</title><p>This is a small-bodied species, standardized body length 1.9–2.2 mm, with ovoid elytra; <abbrev xmlns:xlink="http://www.w3.org/1999/xlink" xlink:title="distance between the juncture of the elytral basal groove and the lateral marginal depression (the humerus) divided by maximum elytral width" id="ABBRID0EJGBG" xlink:type="simple">EL/MEW</abbrev> = 1.40. The pronotum is transverse, <abbrev xmlns:xlink="http://www.w3.org/1999/xlink" xlink:title="maximum pronotal width divided by the pronotal width measured between the pronotal hind angles" id="ABBRID0ENGBG" xlink:type="simple">MPW/PL</abbrev> = 1.43–1.48, dimensions shared among Hawaiian <italic><tp:taxon-name><tp:taxon-name-part taxon-name-part-type="genus" reg="Paratachys">Paratachys</tp:taxon-name-part></tp:taxon-name></italic> only with some individuals of <italic><tp:taxon-name><tp:taxon-name-part taxon-name-part-type="genus" reg="Paratachys">P.</tp:taxon-name-part> <tp:taxon-name-part taxon-name-part-type="species" reg="aaa">aaa</tp:taxon-name-part></tp:taxon-name></italic> (Fig. <xref ref-type="fig" rid="F9">9A</xref>), the other small-bodied Hawaiian <italic><tp:taxon-name><tp:taxon-name-part taxon-name-part-type="genus" reg="Paratachys">Paratachys</tp:taxon-name-part></tp:taxon-name></italic>. The pronotal lateral margins are sinuate basally, and much as in <italic><tp:taxon-name><tp:taxon-name-part taxon-name-part-type="genus" reg="Paratachys">P.</tp:taxon-name-part> <tp:taxon-name-part taxon-name-part-type="species" reg="terryli">terryli</tp:taxon-name-part></tp:taxon-name></italic>, subparallel just before the nearly right hind angles. However, known specimens of this species are paler than those of <italic><tp:taxon-name><tp:taxon-name-part taxon-name-part-type="genus" reg="Paratachys">P.</tp:taxon-name-part> <tp:taxon-name-part taxon-name-part-type="species" reg="terryli">terryli</tp:taxon-name-part></tp:taxon-name></italic> (Fig. <xref ref-type="fig" rid="F1">1A</xref>), with the flavobrunneous head, pronotum and elytra contrasted less with the flavous legs (Fig. <xref ref-type="fig" rid="F6">6A</xref>).</p><fig id="F6" position="float" orientation="portrait"><object-id xmlns:xlink="http://www.w3.org/1999/xlink" content-type="doi" xlink:type="simple">10.3897/zookeys.1044.59674.figure6</object-id><object-id xmlns:xlink="http://www.w3.org/1999/xlink" content-type="arpha" xlink:type="simple">96F0DDDF-2EAA-5305-AF16-0174A75C88DC</object-id><label>Figure 6.</label><caption><p><italic><tp:taxon-name><tp:taxon-name-part taxon-name-part-type="genus" reg="Paratachys">Paratachys</tp:taxon-name-part></tp:taxon-name></italic> spp., dorsal habitus view <bold>A</bold><italic><tp:taxon-name><tp:taxon-name-part taxon-name-part-type="genus" reg="Paratachys">P.</tp:taxon-name-part> <tp:taxon-name-part taxon-name-part-type="species" reg="arcanicola">arcanicola</tp:taxon-name-part></tp:taxon-name></italic> paralectotype female; Oahu: Honolulu (Bates collection, box 389) <bold>B</bold><italic><tp:taxon-name><tp:taxon-name-part taxon-name-part-type="genus" reg="Paratachys">P.</tp:taxon-name-part> <tp:taxon-name-part taxon-name-part-type="species" reg="perkinsi">perkinsi</tp:taxon-name-part></tp:taxon-name></italic> holotype female; Moloka‘i, July 1894 (R.C.L. Perkins lot 170).</p></caption><graphic xmlns:xlink="http://www.w3.org/1999/xlink" xlink:href="zookeys-1044-229-g006.jpg" position="float" orientation="portrait" xlink:type="simple" id="oo_553682.jpg"><uri content-type="original_file" xlink:type="simple">https://binary.pensoft.net/fig/553682</uri></graphic></fig></tp:treatment-sec><tp:treatment-sec sec-type="description" id="SECID0E1JBG"><title>Description.</title><p><bold><italic>Head</italic></bold> quadrate, ocular lobes little projected, neck broad; frontal grooves bordering convergently convex frons that narrows from anterior supraorbital setae to clypeal margin, the grooves broad and planar laterad convex frons; clypeus convex; eyes small, only slightly convex (Fig. <xref ref-type="fig" rid="F6">6A</xref>), size ranging from five to seven ommatidia horizontally, six to nine ommatidia vertically; <abbrev xmlns:xlink="http://www.w3.org/1999/xlink" xlink:title="ocular ratio" id="ABBRID0EJKBG" xlink:type="simple">OR</abbrev> 1.16–1.26 for small-eyed vs. large-eyed individuals; labrum quadrate, apical margin straight, six-setose; antennae submoniliform, antennomere 9 length 1.6 × diameter; penultimate maxillary palpomere broadened apically, apical palpomere a narrow spindle (Fig. <xref ref-type="fig" rid="F6">6A</xref>). <bold><italic>Prothorax</italic></bold> transverse, <abbrev xmlns:xlink="http://www.w3.org/1999/xlink" xlink:title="maximum pronotal width divided by the pronotal width measured between the pronotal hind angles" id="ABBRID0EUKBG" xlink:type="simple">MPW/PL</abbrev> = 1.43–1.48, base moderately constricted with lateral margins sinuate anterad right hind angles, <abbrev xmlns:xlink="http://www.w3.org/1999/xlink" xlink:title="maximum head width across the compound eyes divided by the minimum frons width between the eyes" id="ABBRID0EYKBG" xlink:type="simple">MPW/BPW</abbrev> = 1.23–1.29; pronotal median base depressed, surface reticulate due to pebbly microsculpture, unmargined; basal margin beaded each side posterad laterobasal depression which is convex medially, the convexity continuous with disc; pronotal lateral margin beaded, depression mesad bead narrow, but broad enough so that a row of sculpticells can be observed lining the groove; pronotal median impression finely incised, disc convex each side of impression, anterior transverse impression shallow, defining a flat anterior collar medially, groove obsolete laterally near tightly rounded, little protruded front angles. <bold><italic>Elytra</italic></bold> subovoid, lateral margins evenly convex from humeri to apex, maximum width approximately midlength, <abbrev xmlns:xlink="http://www.w3.org/1999/xlink" xlink:title="maximum pronotal width divided by the pronotal length measured along the midline" id="ABBRID0E6KBG" xlink:type="simple">HuW/MEW</abbrev> = 0.59; basal groove present laterad seta Ed1 (parascutellar seta), groove subangularly joined to lateral marginal depression; lateral marginal depression moderately reflexed, of equal breadth from seta Eo2 to subapical sinuation; elytral interneurs 1 and 2 deep, smooth on disc, interneur visible only as short segment anterad and obsolete very shallow impression posterad dorsal seta Ed4. <bold><italic>Pterothorax</italic></bold> moderately elongate, mesepisternal depression smooth posterad juncture with mesosternum, depression deepest and broadest just dorsad mesocoxal cavity; metepisternum broad and short, lateral length 1.3 × maximal width; metathoracic flight wings vestigial in six specimens examined, the broad stub extended to just beyond position of elytral seta Eo3. <bold><italic>Abdomen</italic></bold> with one seta each side of apical ventrite in males, two seta each side of ventrite in females. <bold><italic>Microsculpture</italic></bold> evident on all somites; frons covered with evident transversely stretched isodiametric mesh; pronotal disc with elongate transverse mesh, the surface slightly iridescent due to narrow elongate sculpticells, median base opaque due to rough isodiametric sculpticells; elytra subiridescent due to a mix of transverse-mesh and stretched transverse-mesh microsculpture; abdominal ventrites covered with elongate transverse sculpticells, the surface glossy. <bold><italic>Pelage</italic></bold> present on head, prothorax, elytra, pterothorax, abdominal ventrites and legs; pelage on head and pronotal disc, comprising microsetae separated by distances subequal to setal length, as well as along ommatidial margins of the eyes; microsetae spaced slightly farther apart on elytra, with intersetal distances up to twice microsetal length; anterior (ventral) surfaces of meso- and metathoracic legs bearing pelage of elongate microsetae, the setal bases situated more closely than microsetal lengths, trochanters and coxae similarly covered with microsetae. <bold><italic>Coloration</italic></bold> ferruginous (Fig. <xref ref-type="fig" rid="F6">6A</xref>); vertex and frons brunneous, clypeus flavo-brunneous, labrum flavous; antennae flavous; maxillary and labial palps flavous; pronotal disc and elytra flavo-brunneous, elytral lateral marginal depression flavous, elytral epipleuron flavo-brunneous, contrasted to rufo-flavous thoracic and abdominal ventrites; legs flavous from trochanters outward; pro- and mesocoxae concolorous with outer leg segments, metacoxae rufo-flavous to match abdominal ventrites.</p></tp:treatment-sec><tp:treatment-sec sec-type="Male genitalia" id="SECID0E2LBG"><title>Male genitalia.</title><p>Aedeagal median lobe nearly straight for much of length, slightly, evenly downturned to the broad, shovel-nosed tip (Fig. <xref ref-type="fig" rid="F3">3B</xref>); flagellar complex hemi-ovoid, the scoop-like apical surface only slightly incurved along ventral margin; strap-like right paramere with three apical setae [left paramere lost from dissection].</p></tp:treatment-sec><tp:treatment-sec sec-type="distribution" id="SECID0EFMBG"><title>Distribution and habitat.</title><p>The Reverend Thomas <xref ref-type="bibr" rid="B11">Blackburn (1878)</xref> noted in his initial description of this species, “Very local, but not rare in some mountainous localities (<xref ref-type="bibr" rid="B11">Blackburn 1878</xref>: 158).” Nonetheless, <xref ref-type="bibr" rid="B18">Britton (1948</xref>: 240) noted only three specimens in the Blackburn collection (<named-content xmlns:xlink="http://www.w3.org/1999/xlink" content-type="dwc:institutional_code" xlink:type="simple">NHMUK</named-content>), listing them as found at “1500 ft., under bark.” The label data do not confirm the elevation or situation, though Blackburn did write “I spent some portion of time (varying from an hour to an occasional twelve hours) in collecting insects on the eastern side of Oahu, as nearly as possible once a fortnight on the average through the six years I spent on the Hawaiian Islands (<xref ref-type="bibr" rid="B12">Blackburn 1885</xref>: 204).” Such relatively brief forays would have restricted his collecting to the southern Koolau Range, encompassing the hills above Honolulu including Round Top, Tantalus, or perhaps Lanihuli or Konahuanui on a long day. These areas were considerably more accessible at that time due to the absence of human residential developments and the depredations of goats on the native vegetation that opened the forest (<xref ref-type="bibr" rid="B61">Liebherr and Polhemus 1997</xref>). R.C.L. Perkins collected two specimens at Honolulu in the early 20<sup>th</sup> Century, also very likely found on or near Tantalus, as he frequented that site in a continuing search for rarely collected insects (<xref ref-type="bibr" rid="B77">Perkins 1906</xref>), correctly predicting the extinction of many species found only there (e.g., <xref ref-type="bibr" rid="B59">Liebherr 2009</xref>). No specimens have been collected near “Honolulu” since Perkins, and we can surmise that this species is extinct.</p></tp:treatment-sec><tp:treatment-sec sec-type="Nomenclatural notes" id="SECID0EONBG"><title>Nomenclatural notes.</title><p><xref ref-type="bibr" rid="B31">Erwin (1974b)</xref> clarified generic concepts of New World tachyines, assigning species to proper genera, and designating lectotypes to stabilize nomenclature for type series of species deposited among multiple worldwide institutions. He assigned <italic><tp:taxon-name><tp:taxon-name-part taxon-name-part-type="genus" reg="Tachys">Tachys</tp:taxon-name-part> <tp:taxon-name-part taxon-name-part-type="species" reg="arcanicola">arcanicola</tp:taxon-name-part></tp:taxon-name></italic> Blackburn to <italic><tp:taxon-name><tp:taxon-name-part taxon-name-part-type="genus" reg="Paratachys">Paratachys</tp:taxon-name-part></tp:taxon-name></italic> Casey and wrote “Lectotype, male, here designated, in <named-content xmlns:xlink="http://www.w3.org/1999/xlink" content-type="dwc:institutional_code" xlink:type="simple">NHMUK</named-content> (<xref ref-type="bibr" rid="B31">Erwin 1974b</xref>: 139).” Previously, <xref ref-type="bibr" rid="B18">Britton (1948</xref>: 240) cited three <named-content xmlns:xlink="http://www.w3.org/1999/xlink" content-type="dwc:institutional_code" xlink:type="simple">NHMUK</named-content> Blackburn specimens from Oahu, all males, as representatives of <italic><tp:taxon-name><tp:taxon-name-part taxon-name-part-type="genus" reg="Tachys">T.</tp:taxon-name-part> <tp:taxon-name-part taxon-name-part-type="species" reg="arcanicola">arcanicola</tp:taxon-name-part></tp:taxon-name></italic>, although he did not select a lectotype from among them. Later during his 1948–1972 tenure as an honorary associate of The Natural History Museum, London (<xref ref-type="bibr" rid="B93">Upton 2004</xref>), E.C. Zimmerman dissected the male labelled with the round, red-margined “Type” label during his researches on Hawaiian <tp:taxon-name><tp:taxon-name-part taxon-name-part-type="family">Carabidae</tp:taxon-name-part></tp:taxon-name>, with the dissection described above. The <named-content xmlns:xlink="http://www.w3.org/1999/xlink" content-type="dwc:institutional_code" xlink:type="simple">NHMUK</named-content> round red-margined “Type” labels were used variously to designate specimens prior to World War II, and then all beetle specimens were dispersed to safe haven in Wales, Scotland, and to the west of London prior to the Nazi Blitz of 1940–1941 (<xref ref-type="bibr" rid="B54">Jones 2013</xref>; M.E. Bacchus, pers. comm.). Thus, the labels themselves do not hold nomenclatural value. In 1998, the author examined the three male specimens reported in <xref ref-type="bibr" rid="B18">Britton (1948)</xref>, and labelled the specimen dissected by Zimmerman and bearing the red-margined “Type” label as lectotype. No other specimen of <italic><tp:taxon-name><tp:taxon-name-part taxon-name-part-type="genus" reg="Tachys">T.</tp:taxon-name-part> <tp:taxon-name-part taxon-name-part-type="species" reg="arcanicola">arcanicola</tp:taxon-name-part></tp:taxon-name></italic> bearing an Erwin lectotype label was found among <named-content xmlns:xlink="http://www.w3.org/1999/xlink" content-type="dwc:institutional_code" xlink:type="simple">NHMUK</named-content> material at that time. This absence was affirmed by a recent search of the entire <named-content xmlns:xlink="http://www.w3.org/1999/xlink" content-type="dwc:institutional_code" xlink:type="simple">NHMUK</named-content> tachyine holdings (B. Garner, pers. comm.), again resulting in no Erwin-labelled lectotype specimen for this taxon, though Erwin labels were found on various other specimens representing Neotropical taxa for which lectotypes were designated in <xref ref-type="bibr" rid="B31">Erwin (1974b)</xref>. More broadly, no Erwin lectotype-labelled specimen was found by the author in the H. W. Bates collection in the <named-content xmlns:xlink="http://www.w3.org/1999/xlink" content-type="dwc:institutional_code" xlink:type="simple">MNHN</named-content>, Paris, although a single specimen in the Bates holdings of the Oberthür Collection is accounted for above as a Parisian paralectotype. Because all three syntype specimens of this species in the British Museum are males, all three were identically accounted for both in <xref ref-type="bibr" rid="B18">Britton (1948)</xref> and during the author’s 1998 visit, and no other Erwin-labelled lectotype specimen exists in Bates material in Paris, it is unavoidably concluded that Erwin never labelled a specimen as lectotype for this taxon. Because his published designation specified a male specimen, but there are three male syntype specimens in the <named-content xmlns:xlink="http://www.w3.org/1999/xlink" content-type="dwc:institutional_code" xlink:type="simple">NHMUK</named-content>, Erwin failed to designate a “single name-bearing type specimen” as lectotype (I.C.Z.N. 1999, glossary). As “A lectotype may be designated from syntypes to become the unique bearer of the name of a nominal species-group taxon (I.C.Z.N. 1999, Article 74.1)”, his published statement is invalid. In the extremely unlikely circumstance that an Erwin-labelled lectotype specimen would surface from some other venue, unlikely because it cannot be one of the three <named-content xmlns:xlink="http://www.w3.org/1999/xlink" content-type="dwc:institutional_code" xlink:type="simple">NHMUK</named-content> specimens cited by <xref ref-type="bibr" rid="B18">Britton (1948)</xref>, and its very existence would violate <xref ref-type="bibr" rid="B31">Erwin’s (1974b)</xref> statement that his lectotype was designated from a <named-content xmlns:xlink="http://www.w3.org/1999/xlink" content-type="dwc:institutional_code" xlink:type="simple">NHMUK</named-content> male specimen, then the lectotype presently designated above would become invalid. The present lectotype designation is undertaken to eliminate ambiguity with regard to how this species is to be tied to zoological nomenclature, with future rediscovery of an Erwin-labelled lectotype specimen of a Blackburn syntype the only means to validate <xref ref-type="bibr" rid="B31">Erwin’s (1974b)</xref> published action.</p></tp:treatment-sec><tp:treatment-sec><!--Section generated to contain objects referenced in tp:taxon-treatment.--><fig id="F3" position="float" orientation="portrait"><object-id xmlns:xlink="http://www.w3.org/1999/xlink" content-type="doi" xlink:type="simple">10.3897/zookeys.1044.59674.figure3</object-id><object-id xmlns:xlink="http://www.w3.org/1999/xlink" content-type="arpha" xlink:type="simple">79DA1AF3-2299-5CB4-8349-51C6D4C3001F</object-id><label>Figure 3.</label><caption><p><italic><tp:taxon-name><tp:taxon-name-part taxon-name-part-type="genus" reg="Paratachys">Paratachys</tp:taxon-name-part></tp:taxon-name></italic> spp., male aedeagus, i.e., median lobe and associated smaller right paramere and larger left paramere (right lateral view) <bold>A</bold><italic><tp:taxon-name><tp:taxon-name-part taxon-name-part-type="genus" reg="Paratachys">P.</tp:taxon-name-part> <tp:taxon-name-part taxon-name-part-type="species" reg="terryli">terryli</tp:taxon-name-part></tp:taxon-name></italic>; Kauai: Namolokama Mtn., 23-v-2005 (<named-content xmlns:xlink="http://www.w3.org/1999/xlink" content-type="dwc:institutional_code" xlink:type="simple">CUIC</named-content>) <bold>B</bold><italic><tp:taxon-name><tp:taxon-name-part taxon-name-part-type="genus" reg="Paratachys">P.</tp:taxon-name-part> <tp:taxon-name-part taxon-name-part-type="species" reg="arcanicola">arcanicola</tp:taxon-name-part></tp:taxon-name></italic> lectotype slide; “<italic><tp:taxon-name><tp:taxon-name-part taxon-name-part-type="genus" reg="Tachys">Tachys</tp:taxon-name-part> <tp:taxon-name-part taxon-name-part-type="species" reg="arcanicola">arcanicola</tp:taxon-name-part></tp:taxon-name></italic> Blackburn Type ♂ E.C.Z. (permanent slide, Euparal?, left paramere missing; <named-content xmlns:xlink="http://www.w3.org/1999/xlink" content-type="dwc:institutional_code" xlink:type="simple">NHMUK</named-content>).” <bold>C</bold><italic><tp:taxon-name><tp:taxon-name-part taxon-name-part-type="genus" reg="Paratachys">P.</tp:taxon-name-part> <tp:taxon-name-part taxon-name-part-type="species" reg="haleakalae">haleakalae</tp:taxon-name-part></tp:taxon-name></italic>; East Maui: Haleakala N. P., Kipahulu Vy., 30-iv-1991 (<named-content xmlns:xlink="http://www.w3.org/1999/xlink" content-type="dwc:institutional_code" xlink:type="simple">CUIC</named-content>) <bold>D–F</bold><italic><tp:taxon-name><tp:taxon-name-part taxon-name-part-type="genus" reg="Paratachys">P.</tp:taxon-name-part> <tp:taxon-name-part taxon-name-part-type="species" reg="aaa">aaa</tp:taxon-name-part></tp:taxon-name></italic>; Hawai‘i I <bold>D</bold> Puna, Mountain View, Kazumura Cave, 21-xi-2018, lot HI00713 (<named-content xmlns:xlink="http://www.w3.org/1999/xlink" content-type="dwc:institutional_code" xlink:type="simple">CUIC</named-content>) <bold>E</bold> Kau, Ocean View, Kipuka Kanohina System, 21-xi-2017, lot HI00179 (<named-content xmlns:xlink="http://www.w3.org/1999/xlink" content-type="dwc:institutional_code" xlink:type="simple">CUIC</named-content>) <bold>F</bold> South Hilo, Kaumana Cave, 19-iii-2019, lot HI00942 (<named-content xmlns:xlink="http://www.w3.org/1999/xlink" content-type="dwc:institutional_code" xlink:type="simple">CUIC</named-content>); disassociated left paramere below, ectal view.</p></caption><graphic xmlns:xlink="http://www.w3.org/1999/xlink" xlink:href="zookeys-1044-229-g003.jpg" position="float" orientation="portrait" xlink:type="simple" id="oo_553679.jpg"><uri content-type="original_file" xlink:type="simple">https://binary.pensoft.net/fig/553679</uri></graphic></fig><fig id="F9" position="float" orientation="portrait"><object-id xmlns:xlink="http://www.w3.org/1999/xlink" content-type="doi" xlink:type="simple">10.3897/zookeys.1044.59674.figure9</object-id><object-id xmlns:xlink="http://www.w3.org/1999/xlink" content-type="arpha" xlink:type="simple">69B84401-54A8-5A7E-A9A7-59AE1A36C3AD</object-id><label>Figure 9.</label><caption><p><italic><tp:taxon-name><tp:taxon-name-part taxon-name-part-type="genus" reg="Paratachys">Paratachys</tp:taxon-name-part> <tp:taxon-name-part taxon-name-part-type="species" reg="aaa">aaa</tp:taxon-name-part></tp:taxon-name></italic><bold>A</bold> male, dorsal habitus view; Kau, Kona Mala, 21–xi–2017, lot HI00179 <bold>B</bold> mentum and associated mouthparts, ventral view, of above male specimen <bold>C</bold> larger ovoid compound eye of female, lateral view; Mountain View, Kazumura Cave, 21–xi–2018, lot HI00722 <bold>D</bold> moderately sized ovoid compound eye of male, lateral view; also lot HI00722 <bold>E</bold> smaller rounded compound eye of male, lateral view; Kaimu, Burn Cave, 16–19-iii-1994 <bold>F</bold> small compound eye of male, lateral view; Kaimu, Burn Cave, 16-iii-1994 <bold>G</bold> stenopterous left metathoracic flight wing of male (elytron removed), dorsal view; Kau, Kona Mala, 21-xi-2017, lot HI00179.</p></caption><graphic xmlns:xlink="http://www.w3.org/1999/xlink" xlink:href="zookeys-1044-229-g009.jpg" position="float" orientation="portrait" xlink:type="simple" id="oo_553685.jpg"><uri content-type="original_file" xlink:type="simple">https://binary.pensoft.net/fig/553685</uri></graphic></fig><fig id="F1" position="float" orientation="portrait"><object-id xmlns:xlink="http://www.w3.org/1999/xlink" content-type="doi" xlink:type="simple">10.3897/zookeys.1044.59674.figure1</object-id><object-id xmlns:xlink="http://www.w3.org/1999/xlink" content-type="arpha" xlink:type="simple">54B4E478-2BDD-5233-9AE4-9D0527A6B181</object-id><label>Figure 1.</label><caption><p><italic><tp:taxon-name><tp:taxon-name-part taxon-name-part-type="genus" reg="Paratachys">Paratachys</tp:taxon-name-part> <tp:taxon-name-part taxon-name-part-type="species" reg="terryli">terryli</tp:taxon-name-part></tp:taxon-name></italic><bold>A–I</bold> Kauai: Namolokama Mtn. <bold>A, B</bold> macrophthalmic, brachypterous female; 23-v-2005 lot 01 <bold>A</bold> dorsal habitus view <bold>B</bold> mentum and associated mouthparts, ventral view <bold>C–I</bold> compound eye, lateral view <bold>C</bold> macropterous female; 23-v-2005 lot 1 <bold>D</bold> brachypterous male; 21-v-2005 lot 8 <bold>E</bold> brachypterous male; 23-v-2005 lot 1 <bold>F</bold> brachypterous female; 23-v-2005 lot 1 <bold>G</bold> brachypterous female; 23-v-2005 lot 1 <bold>H</bold> brachypterous female; 23-v-2005 lot 1 <bold>I</bold> brachypterous female; 21-v-2005 lot 1 <bold>J</bold> Kauai: Upper Kawaikoi Stream at Alakai Swamp Trail, 16-v-1971; right metathoracic flight wing of male, vestigial morph (elytron removed); 14-v-1991 stop 91-26B.</p></caption><graphic xmlns:xlink="http://www.w3.org/1999/xlink" xlink:href="zookeys-1044-229-g001.jpg" position="float" orientation="portrait" xlink:type="simple" id="oo_553677.jpg"><uri content-type="original_file" xlink:type="simple">https://binary.pensoft.net/fig/553677</uri></graphic></fig></tp:treatment-sec><ref-list><ref id="B86"><mixed-citation xmlns:xlink="http://www.w3.org/1999/xlink" xlink:type="simple"><person-group><name name-style="western"><surname>Sharp</surname><given-names>D</given-names></name></person-group> (<year>1903</year>) <article-title><tp:taxon-name><tp:taxon-name-part taxon-name-part-type="order">Coleoptera</tp:taxon-name-part></tp:taxon-name> II. <tp:taxon-name><tp:taxon-name-part taxon-name-part-type="superfamily">Caraboidea</tp:taxon-name-part></tp:taxon-name>.</article-title> In: <person-group><name name-style="western"><surname>Sharp</surname><given-names>D</given-names></name></person-group> (<role>Ed.</role>) <issue-title>Fauna Hawaiiensis 3.</issue-title><source>The University Press, Cambridge</source>, <fpage>175</fpage>–<lpage>292</lpage>. [+ pls vi–vii.]</mixed-citation></ref><ref id="B18"><mixed-citation xmlns:xlink="http://www.w3.org/1999/xlink" xlink:type="simple"><person-group><name name-style="western"><surname>Britton</surname><given-names>EB</given-names></name></person-group> (<year>1948</year>) <article-title>The carabid tribes <tp:taxon-name><tp:taxon-name-part taxon-name-part-type="tribe">Harpalini</tp:taxon-name-part></tp:taxon-name>, <tp:taxon-name><tp:taxon-name-part taxon-name-part-type="tribe">Lebiini</tp:taxon-name-part></tp:taxon-name> and <tp:taxon-name><tp:taxon-name-part taxon-name-part-type="tribe">Bembidiini</tp:taxon-name-part></tp:taxon-name> in Hawaii (<tp:taxon-name><tp:taxon-name-part taxon-name-part-type="order">Coleoptera</tp:taxon-name-part></tp:taxon-name>).</article-title><source>Proceedings of the Hawaiian Entomological Society</source><volume>13</volume>: <fpage>235</fpage>–<lpage>254</lpage>.</mixed-citation></ref><ref id="B96"><mixed-citation xmlns:xlink="http://www.w3.org/1999/xlink" xlink:type="simple"><person-group><name name-style="western"><surname>Zimmerman</surname><given-names>EC</given-names></name></person-group> (<year>1957</year>) <tp:taxon-name><tp:taxon-name-part taxon-name-part-type="order">Ephemeroptera</tp:taxon-name-part></tp:taxon-name>--<tp:taxon-name><tp:taxon-name-part taxon-name-part-type="order">Neuroptera</tp:taxon-name-part></tp:taxon-name>--<tp:taxon-name><tp:taxon-name-part taxon-name-part-type="order">Trichoptera</tp:taxon-name-part></tp:taxon-name> and Supplement to Volumes 1 to 5. Insects of Hawai‘i 6. Honolulu, University of Hawai‘i Press, [ix +] 209 pp.</mixed-citation></ref><ref id="B11"><mixed-citation xmlns:xlink="http://www.w3.org/1999/xlink" xlink:type="simple"><person-group><name name-style="western"><surname>Blackburn</surname><given-names>T</given-names></name></person-group> (<year>1878</year>) <article-title>Characters of new genera and descriptions of new species of <tp:taxon-name><tp:taxon-name-part taxon-name-part-type="suborder">Geodephaga</tp:taxon-name-part></tp:taxon-name> from the Hawaiian Islands, II.</article-title><source>Entomologist’s Monthly Magazine</source><volume>15</volume>: <fpage>156</fpage>–<lpage>158</lpage>.</mixed-citation></ref><ref id="B12"><mixed-citation xmlns:xlink="http://www.w3.org/1999/xlink" xlink:type="simple"><person-group><name name-style="western"><surname>Blackburn</surname><given-names>T</given-names></name></person-group> (<year>1885</year>) Mr. Blackburn’s résumé of his journeys and collecting in the archipelago, pp. 197–208. In: Blackburn T, Sharp D (Eds) Memoirs on the <tp:taxon-name><tp:taxon-name-part taxon-name-part-type="order">Coleoptera</tp:taxon-name-part></tp:taxon-name> of the Hawaiian Islands. Transactions of the Royal Dublin Society 3(Ser 2): 119–290. [[<italic>sic</italic> 300] + 2 pls.]</mixed-citation></ref><ref id="B61"><mixed-citation xmlns:xlink="http://www.w3.org/1999/xlink" xlink:type="simple"><person-group><name name-style="western"><surname>Liebherr</surname><given-names>JK</given-names></name><name name-style="western"><surname>Polhemus</surname><given-names>DA</given-names></name></person-group> (<year>1997</year>) <article-title>Comparisons to the century before: the legacy of R.C.L. Perkins and the Fauna Hawaiiensis as the basis for a long-term ecological monitoring program.</article-title><source>Pacific Science</source><volume>51</volume>: <fpage>490</fpage>–<lpage>504</lpage>.</mixed-citation></ref><ref id="B77"><mixed-citation xmlns:xlink="http://www.w3.org/1999/xlink" xlink:type="simple"><person-group><name name-style="western"><surname>Perkins</surname><given-names>RCL</given-names></name></person-group> (<year>1906</year>) <article-title>The insects of Tantalus.</article-title><source>Proceedings of the Hawaiian Entomological Society</source><volume>1</volume>: <fpage>38</fpage>–<lpage>51</lpage>.</mixed-citation></ref><ref id="B59"><mixed-citation xmlns:xlink="http://www.w3.org/1999/xlink" xlink:type="simple"><person-group><name name-style="western"><surname>Liebherr</surname><given-names>JK</given-names></name></person-group> (<year>2009</year>) Taxonomic revision of the <italic><tp:taxon-name><tp:taxon-name-part taxon-name-part-type="genus">Mecyclothorax</tp:taxon-name-part></tp:taxon-name></italic> beetles (<tp:taxon-name><tp:taxon-name-part taxon-name-part-type="order">Coleoptera</tp:taxon-name-part></tp:taxon-name>: <tp:taxon-name><tp:taxon-name-part taxon-name-part-type="family">Carabidae</tp:taxon-name-part></tp:taxon-name>) of Oahu: epithets as epitaphs for an endangered fauna? Systematic Entomology 34: 649–687. <ext-link xlink:type="simple" ext-link-type="doi" xlink:href="10.1111/j.1365-3113.2009.00477.x">https://doi.org/10.1111/j.1365-3113.2009.00477.x</ext-link></mixed-citation></ref><ref id="B31"><mixed-citation xmlns:xlink="http://www.w3.org/1999/xlink" xlink:type="simple"><person-group><name name-style="western"><surname>Erwin</surname><given-names>TL</given-names></name></person-group> (<year>1974b</year>) <article-title>Studies of the subtribe <tp:taxon-name><tp:taxon-name-part taxon-name-part-type="subtribe">Tachyina</tp:taxon-name-part></tp:taxon-name> (<tp:taxon-name><tp:taxon-name-part taxon-name-part-type="order">Coleoptera</tp:taxon-name-part></tp:taxon-name>: <tp:taxon-name><tp:taxon-name-part taxon-name-part-type="family">Carabidae</tp:taxon-name-part></tp:taxon-name>: <tp:taxon-name><tp:taxon-name-part taxon-name-part-type="tribe">Bembidiini</tp:taxon-name-part></tp:taxon-name>) supplement A: lectotype designations for New World species, two new genera, and notes on generic concepts.</article-title><source>Proceedings of the Entomological Society of Washington</source><volume>76</volume>: <fpage>123</fpage>–<lpage>155</lpage>.</mixed-citation></ref><ref id="B93"><mixed-citation xmlns:xlink="http://www.w3.org/1999/xlink" xlink:type="simple"><person-group><name name-style="western"><surname>Upton</surname><given-names>MS</given-names></name></person-group> (<year>2004</year>) <article-title>Obituary: Elwood Curtin Zimmerman.</article-title><source>American Entomologist</source><volume>50</volume>: <fpage>246</fpage>–<lpage>247</lpage>. <ext-link xlink:type="simple" ext-link-type="doi" xlink:href="10.1093/ae/50.4.246">https://doi.org/10.1093/ae/50.4.246</ext-link></mixed-citation></ref><ref id="B54"><mixed-citation xmlns:xlink="http://www.w3.org/1999/xlink" xlink:type="simple"><person-group><name name-style="western"><surname>Jones</surname><given-names>RA</given-names></name></person-group> (<year>2013</year>) <article-title>Cabinets of curiosity.</article-title><source>British Journal of Entomology and Natural History</source><volume>26</volume>: <fpage>149</fpage>–<lpage>155</lpage>.</mixed-citation></ref></ref-list></tp:taxon-treatment>
