# Supplementary material for: Hawaiian Paratachys Casey (Coleoptera, Carabidae): small beetles of sodden summits, stony streams, and stygian voids
Source: Zookeys. 2021 Jun 16;1044:229–68. doi: 10.3897/zookeys.1044.59674 (PMC8222241; doi:10.3897/zookeys.1044.59674)
Supplement: XML Treatment for Paratachys perkinsi [file zookeys.1044.59674-treatment4.xml]

<!DOCTYPE tp:taxon-treatment
  PUBLIC "-//TaxonX//DTD Taxonomic Treatment Publishing DTD v0 20100105//EN" "tax-treatment-NSO.dtd">
<tp:taxon-treatment xmlns:tp="http://www.plazi.org/taxpub"><tp:treatment-meta><kwd-group><label>Taxon classification</label><kwd><named-content xmlns:xlink="http://www.w3.org/1999/xlink" content-type="kingdom">Animalia</named-content></kwd><kwd><named-content xmlns:xlink="http://www.w3.org/1999/xlink" content-type="order">Coleoptera</named-content></kwd><kwd><named-content xmlns:xlink="http://www.w3.org/1999/xlink" content-type="family">Carabidae</named-content></kwd></kwd-group><mixed-citation publication-type="journal"><person-group><name><surname>Liebherr</surname><given-names>James K.</given-names></name></person-group><article-title>Hawaiian <italic><tp:taxon-name><tp:taxon-name-part taxon-name-part-type="genus" reg="Paratachys">Paratachys</tp:taxon-name-part></tp:taxon-name></italic> Casey (<tp:taxon-name><tp:taxon-name-part taxon-name-part-type="order">Coleoptera</tp:taxon-name-part></tp:taxon-name>, <tp:taxon-name><tp:taxon-name-part taxon-name-part-type="family">Carabidae</tp:taxon-name-part></tp:taxon-name>): small beetles of sodden summits, stony streams, and stygian voids</article-title><source>Zookeys</source><day>16</day><month>6</month><year>2021</year><volume>1044</volume><fpage>229</fpage><lpage>268</lpage><pub-id pub-id-type="doi">10.3897/zookeys.1044.59674</pub-id></mixed-citation></tp:treatment-meta><tp:nomenclature><tp:taxon-name><object-id xmlns:xlink="http://www.w3.org/1999/xlink" content-type="arpha" xlink:type="simple">6BF82F1F-8040-555E-A395-709A4683182F</object-id>
            <tp:taxon-name-part taxon-name-part-type="genus" reg="Paratachys">Paratachys</tp:taxon-name-part>
            <tp:taxon-name-part taxon-name-part-type="species" reg="perkinsi">perkinsi</tp:taxon-name-part>
            <object-id xmlns:xlink="http://www.w3.org/1999/xlink" content-type="zoobank" xlink:type="simple">http://zoobank.org/625B85AF-A675-44A2-BA51-0B6B502695D4</object-id>
          </tp:taxon-name><tp:taxon-status xmlns:xlink="http://www.w3.org/1999/xlink" xlink:type="simple">sp. nov.</tp:taxon-status><xref ref-type="fig" rid="F6">Figures 6B</xref><xref ref-type="fig" rid="F7">, 7</xref><tp:nomenclature-citation-list><tp:nomenclature-citation><tp:taxon-name>
                <tp:taxon-name-part taxon-name-part-type="genus" reg="Tachys">Tachys</tp:taxon-name-part> <tp:taxon-name-part taxon-name-part-type="species" reg="arcanicola">arcanicola</tp:taxon-name-part></tp:taxon-name><comment>, <xref ref-type="bibr" rid="B18">Britton 1948</xref>: 240 (misidentification).</comment></tp:nomenclature-citation></tp:nomenclature-citation-list></tp:nomenclature><tp:treatment-sec sec-type="type material" id="SECID0E3TBG"><title>Type material.</title><p><bold><italic>Holotype</italic></bold> female (<named-content xmlns:xlink="http://www.w3.org/1999/xlink" content-type="dwc:institutional_code" xlink:type="simple">NHMUK</named-content>): platen mount / 170 on reverse // Hawaiian Is. / R.C.L. Perkins // Kaunakakai / sea level / vii-93 // atomarium (label upside down indicating misidentification) // HOLOTYPE ♀ / <tp:taxon-name><tp:taxon-name-part taxon-name-part-type="genus" reg="Paratachys">Paratachys</tp:taxon-name-part></tp:taxon-name> / <tp:taxon-name><tp:taxon-name-part taxon-name-part-type="genus" reg="Paratachys"/><tp:taxon-name-part taxon-name-part-type="species" reg="perkinsi">perkinsi</tp:taxon-name-part></tp:taxon-name> / J. K. Liebherr 2020 (black-margined red label). <xref ref-type="bibr" rid="B18">Britton (1948</xref>: 240) lists a second specimen with these data; however, only the single specimen designated holotype above was observed by the author in 1998 (unpubl. data).</p></tp:treatment-sec><tp:treatment-sec sec-type="diagnosis" id="SECID0E6UBG"><title>Diagnosis.</title><p>Distinguished among all Hawaiian <italic><tp:taxon-name><tp:taxon-name-part taxon-name-part-type="genus" reg="Paratachys">Paratachys</tp:taxon-name-part></tp:taxon-name></italic> by the elongate sinuation of the pronotal lateral margins before the right hind angles; the subquadrate, elongate elytra; and the angulate humeral juncture of the basal and marginal elytral grooves (Fig. <xref ref-type="fig" rid="F6">6B</xref>). The single known specimen has convex eyes with ten ommatidia crossed by a horizontal diameter of the eye, and 12 ommatidia crossed by a vertical diameter; the <abbrev xmlns:xlink="http://www.w3.org/1999/xlink" xlink:title="ocular ratio" id="ABBRID0EQVBG" xlink:type="simple">OR</abbrev> is 1.26. Elytral interneurs 1 and 2 are continuous on the disc, and interneur 3 is deepest in the basal 1/4 of elytral length and discontinuous on the disc. Standardized body length 2.3 mm.</p></tp:treatment-sec><tp:treatment-sec sec-type="description" id="SECID0EUVBG"><title>Description.</title><p><bold><italic>Head</italic></bold> appearing narrow due to elongate mandibles, mandibular length from dorsal condyle to apex twice distance from condyle to lateroapical angle of labrum; ocular lobes little projected, neck broad, eyes convex but small (Fig. <xref ref-type="fig" rid="F6">6B</xref>); frontal grooves bordering convergently convex frons that narrows from anterior supraorbital setae to clypeal margin, the grooves broad and planar laterad convex frons; clypeus convex; labrum transverse, broadly, slightly emarginate apically, six-setose; antennae submoniliform, antennomere 9 length 1.6 × diameter; penultimate maxillary palpomere broadened apically, apical palpomere a narrow spindle (Fig. <xref ref-type="fig" rid="F6">6B</xref>). <bold><italic>Prothorax</italic></bold> slightly transverse, <abbrev xmlns:xlink="http://www.w3.org/1999/xlink" xlink:title="maximum pronotal width divided by the pronotal width measured between the pronotal hind angles" id="ABBRID0EKWBG" xlink:type="simple">MPW/PL</abbrev> = 1.41, base moderately constricted with lateral margins sinuate well before acute hind angles, <abbrev xmlns:xlink="http://www.w3.org/1999/xlink" xlink:title="maximum head width across the compound eyes divided by the minimum frons width between the eyes" id="ABBRID0EOWBG" xlink:type="simple">MPW/BPW</abbrev> = 1.21; pronotal median base depressed relative to disc, the juncture of disc and base smooth, surface of median base slightly roughened due to minute lenticular longitudinal wrinkles; basal margin trisinuate, medially incurved, laterally slightly oblique, a thin marginal bead posterad laterobasal depressions; depressions deepest along a line running from hind angles parallel to median base-discal margin (Fig. <xref ref-type="fig" rid="F6">6B</xref>); pronotal lateral margin beaded, the bead directly adjacent to pronotal disc at midlength; pronotal median impression finely incised, disc convex each side of impression; anterior transverse impression shallow medially, well defined laterally as a narrow groove that extends to moderately projected, tightly rounded front angle. <bold><italic>Elytra</italic></bold> elongate, broad basally, <abbrev xmlns:xlink="http://www.w3.org/1999/xlink" xlink:title="distance between the juncture of the elytral basal groove and the lateral marginal depression (the humerus) divided by maximum elytral width" id="ABBRID0EZWBG" xlink:type="simple">EL/MEW</abbrev> = 1.57, <abbrev xmlns:xlink="http://www.w3.org/1999/xlink" xlink:title="maximum pronotal width divided by the pronotal length measured along the midline" id="ABBRID0E4WBG" xlink:type="simple">HuW/MEW</abbrev> = 0.64, lateral margins evenly convex from humeri to subapical sinuation; basal groove evident from fourth interneur, juncture with lateral marginal depression subangulate; lateral marginal depression moderately reflexed, surface translucent, of equal breadth from seta Eo3 to subapical sinuation; disc flat between third interneurs each side; interneurs 1 and 2 deep on disc, slight irregularities along deepest portions, interneur 3 evident anterad and posterad dorsal seta Ed4, the setal impression obscuring interneur near seta. <bold><italic>Pterothorax</italic></bold> elongate, mesepisternal depression smooth posterad juncture with mesosternum, depression deepest and broadest just dorsad mesocoxal cavity; metepisternum lateral length 2 × maximal width; metathoracic flight wings broad vestigial flaps that extend to position of elytral seta Eo3 (visible in holotype through translucent elytra). <bold><italic>Abdomen</italic></bold> with two setae each side of apical ventrite in female holotype. <bold><italic>Microsculpture</italic></bold> evident on all somites; frons covered with evident transversely stretched isodiametric mesh, sculpticells more isodiametric in frontal grooves; pronotal disc with elongate transverse mesh, the surface slightly iridescent due to narrow elongate sculpticells, median base opaque in depressions, surface glossy along elevated ridges; elytra subiridescent due to a mix of transverse-mesh and stretched transverse-mesh microsculpture. <bold><italic>Pelage</italic></bold> on head, pronotal disc and elytra comprising microsetae separated by distances twice setal length; short microsetae along ommatidial margins of eyes; anterior (ventral) surface of meso- and metathoracic legs bearing pelage of elongate microsetae, the setal bases situated more closely than microsetal lengths. <bold><italic>Coloration</italic></bold> ferruginous (Fig. <xref ref-type="fig" rid="F6">6B</xref>); vertex and frons brunneous, clypeus flavo-brunneous, labrum, mandibles and palpomeres flavous; antennae flavous; pronotal disc and elytra flavo-brunneous, elytral lateral marginal depression slightly paler, elytral epipleuron flavo-brunneous, contrasted to rufo-flavous thoracic and abdominal ventrites; legs flavous from trochanters outward; pro- and mesocoxae concolorous with outer leg segments.</p></tp:treatment-sec><tp:treatment-sec sec-type="Female reproductive tract" id="SECID0EZXBG"><title>Female reproductive tract.</title><p>The single historically collected holotype specimen was not dissected.</p></tp:treatment-sec><tp:treatment-sec sec-type="etymology" id="SECID0E5XBG"><title>Etymology.</title><p>This species is named to honor its collector, R.C.L. Perkins, who as a new graduate of Oxford University was sent in 1891 to Hawai‘i, by the British Association for the Advancement of Science to collect zoological specimens in support of the ‘Fauna Hawaiiensis’ project (<xref ref-type="bibr" rid="B87">Sharp 1913</xref>; <xref ref-type="bibr" rid="B72">Manning 1986</xref>). Dr. Perkins stayed on after his initial Hawaiian surveys, during which the holotype of this species was collected, to serve in the Territory of Hawaii’s Agricultural Department and then as Director of the Experiment Station of the Hawaiian Sugar Planters’ Association (<xref ref-type="bibr" rid="B85">Scott and Benson 1955</xref>; <xref ref-type="bibr" rid="B84">Scott 1956</xref>). Throughout his scientific career, Perkins conducted systematic research on a wide variety of insect taxa (<xref ref-type="bibr" rid="B38">Evenhuis 2005</xref>) as well as the control of pestiferous insects and weeds using introduced natural enemies (<xref ref-type="bibr" rid="B76">Perkins 1897</xref>, <xref ref-type="bibr" rid="B78">1923</xref>; <xref ref-type="bibr" rid="B79">Perkins and Swezey 1924</xref>).</p></tp:treatment-sec><tp:treatment-sec sec-type="distribution" id="SECID0EEZBG"><title>Distribution and habitat.</title><p>The lone specimen representing this species is labelled as Perkins’ lot 170, Kaunakakai, July 1893, sea level. Perkins’ Moloka‘i July collecting commenced on 9 July, however much of his time was spent high in the forests (<xref ref-type="bibr" rid="B39">Evenhuis 2007</xref>). He walked to the coast on 17 July, arriving at Kaunakakai in the afternoon. He spent the next two days hunting shorebirds and coots, and on the 20<sup>th</sup> “Walked along the coast to Kaluaaha supposed to be about 16 miles E. ... I stayed some time at Kawela ... (<xref ref-type="bibr" rid="B39">Evenhuis 2007</xref>: 262).” After his midday stop at the base of Kawela Gulch he encountered a “heavy shower” and “finishing of the school term” at Kalua ‘aha. The next day he walked back to Kaunakakai, and on the 21<sup>st</sup> came down with a sore throat, which progressed to what he self-diagnosed as “the ‘grippe’ or influenza (<xref ref-type="bibr" rid="B39">Evenhuis 2007</xref>: 163).” He returned to the mountains on 24 July, closing the temporal window during which <italic><tp:taxon-name><tp:taxon-name-part taxon-name-part-type="genus" reg="Paratachys">P.</tp:taxon-name-part> <tp:taxon-name-part taxon-name-part-type="species" reg="perkinsi">perkinsi</tp:taxon-name-part></tp:taxon-name></italic> could have been collected. Thus, a best guess concerning the collecting locality of the lone <italic><tp:taxon-name><tp:taxon-name-part taxon-name-part-type="genus" reg="Paratachys">Paratachys</tp:taxon-name-part> <tp:taxon-name-part taxon-name-part-type="species" reg="perkinsi">perkinsi</tp:taxon-name-part></tp:taxon-name></italic> is in the streambed of Kawela Gulch near the coast on 20 July (Fig. <xref ref-type="fig" rid="F7">7</xref>). Such a situation would be similar to the streamside situations frequented by <italic><tp:taxon-name><tp:taxon-name-part taxon-name-part-type="genus" reg="Paratachys">P.</tp:taxon-name-part> <tp:taxon-name-part taxon-name-part-type="species" reg="terryli">terryli</tp:taxon-name-part></tp:taxon-name></italic> of Kauai, although at considerably lower elevation. Kawela Stream at higher elevations houses several flightless riparian species, including the nabid bug, <italic><tp:taxon-name><tp:taxon-name-part taxon-name-part-type="genus" reg="Nabis">Nabis</tp:taxon-name-part> <tp:taxon-name-part taxon-name-part-type="species" reg="gagneorum">gagneorum</tp:taxon-name-part></tp:taxon-name></italic><xref ref-type="bibr" rid="B80">Polhemus (1999)</xref>, and the very large-bodied, vestigially winged carabid beetle, <italic><tp:taxon-name><tp:taxon-name-part taxon-name-part-type="genus" reg="Blackburnia">Blackburnia</tp:taxon-name-part> <tp:taxon-name-part taxon-name-part-type="species" reg="polhemusi">polhemusi</tp:taxon-name-part></tp:taxon-name></italic> Liebherr (<xref ref-type="bibr" rid="B63">Liebherr and Zimmerman 2000</xref>). The riparian habits of both of these species are unusual among their respective radiations, pointing to Kawela Gulch as a persistent and stable water source able to support populations of flightless insects.</p><fig id="F7" position="float" orientation="portrait"><object-id xmlns:xlink="http://www.w3.org/1999/xlink" content-type="doi" xlink:type="simple">10.3897/zookeys.1044.59674.figure7</object-id><object-id xmlns:xlink="http://www.w3.org/1999/xlink" content-type="arpha" xlink:type="simple">E37DDCEE-E8FB-5A77-B7DD-1C8F824AD3B9</object-id><label>Figure 7.</label><caption><p>Distributional records for <italic><tp:taxon-name><tp:taxon-name-part taxon-name-part-type="genus" reg="Paratachys">Paratachys</tp:taxon-name-part></tp:taxon-name></italic> spp.; <italic><tp:taxon-name><tp:taxon-name-part taxon-name-part-type="genus" reg="Paratachys">P.</tp:taxon-name-part> <tp:taxon-name-part taxon-name-part-type="species" reg="perkinsi">perkinsi</tp:taxon-name-part></tp:taxon-name></italic> (type locality designated as Kawela Gulch at sea level (•) (see text); <italic><tp:taxon-name><tp:taxon-name-part taxon-name-part-type="genus" reg="Paratachys">P.</tp:taxon-name-part> <tp:taxon-name-part taxon-name-part-type="species" reg="haleakalae">haleakalae</tp:taxon-name-part></tp:taxon-name></italic> (▪).</p></caption><graphic xmlns:xlink="http://www.w3.org/1999/xlink" xlink:href="zookeys-1044-229-g007.jpg" position="float" orientation="portrait" xlink:type="simple" id="oo_553683.jpg"><uri content-type="original_file" xlink:type="simple">https://binary.pensoft.net/fig/553683</uri></graphic></fig></tp:treatment-sec><tp:treatment-sec><!--Section generated to contain objects referenced in tp:taxon-treatment.--><fig id="F6" position="float" orientation="portrait"><object-id xmlns:xlink="http://www.w3.org/1999/xlink" content-type="doi" xlink:type="simple">10.3897/zookeys.1044.59674.figure6</object-id><object-id xmlns:xlink="http://www.w3.org/1999/xlink" content-type="arpha" xlink:type="simple">96F0DDDF-2EAA-5305-AF16-0174A75C88DC</object-id><label>Figure 6.</label><caption><p><italic><tp:taxon-name><tp:taxon-name-part taxon-name-part-type="genus" reg="Paratachys">Paratachys</tp:taxon-name-part></tp:taxon-name></italic> spp., dorsal habitus view <bold>A</bold><italic><tp:taxon-name><tp:taxon-name-part taxon-name-part-type="genus" reg="Paratachys">P.</tp:taxon-name-part> <tp:taxon-name-part taxon-name-part-type="species" reg="arcanicola">arcanicola</tp:taxon-name-part></tp:taxon-name></italic> paralectotype female; Oahu: Honolulu (Bates collection, box 389) <bold>B</bold><italic><tp:taxon-name><tp:taxon-name-part taxon-name-part-type="genus" reg="Paratachys">P.</tp:taxon-name-part> <tp:taxon-name-part taxon-name-part-type="species" reg="perkinsi">perkinsi</tp:taxon-name-part></tp:taxon-name></italic> holotype female; Moloka‘i, July 1894 (R.C.L. Perkins lot 170).</p></caption><graphic xmlns:xlink="http://www.w3.org/1999/xlink" xlink:href="zookeys-1044-229-g006.jpg" position="float" orientation="portrait" xlink:type="simple" id="oo_553682.jpg"><uri content-type="original_file" xlink:type="simple">https://binary.pensoft.net/fig/553682</uri></graphic></fig></tp:treatment-sec><ref-list><ref id="B18"><mixed-citation xmlns:xlink="http://www.w3.org/1999/xlink" xlink:type="simple"><person-group><name name-style="western"><surname>Britton</surname><given-names>EB</given-names></name></person-group> (<year>1948</year>) <article-title>The carabid tribes <tp:taxon-name><tp:taxon-name-part taxon-name-part-type="tribe">Harpalini</tp:taxon-name-part></tp:taxon-name>, <tp:taxon-name><tp:taxon-name-part taxon-name-part-type="tribe">Lebiini</tp:taxon-name-part></tp:taxon-name> and <tp:taxon-name><tp:taxon-name-part taxon-name-part-type="tribe">Bembidiini</tp:taxon-name-part></tp:taxon-name> in Hawaii (<tp:taxon-name><tp:taxon-name-part taxon-name-part-type="order">Coleoptera</tp:taxon-name-part></tp:taxon-name>).</article-title><source>Proceedings of the Hawaiian Entomological Society</source><volume>13</volume>: <fpage>235</fpage>–<lpage>254</lpage>.</mixed-citation></ref><ref id="B87"><mixed-citation xmlns:xlink="http://www.w3.org/1999/xlink" xlink:type="simple"><person-group><name name-style="western"><surname>Sharp</surname><given-names>D</given-names></name></person-group> (<year>1913</year>) Preface. In: Sharp D (Ed.) Fauna Hawaiiensis 1(6). The University Press, Cambridge, xi–xii. <ext-link xlink:type="simple" ext-link-type="uri" xlink:href="https://www.biodiversitylibrary.org/page/38846121">https://www.biodiversitylibrary.org/page/38846121</ext-link></mixed-citation></ref><ref id="B72"><mixed-citation xmlns:xlink="http://www.w3.org/1999/xlink" xlink:type="simple"><person-group><name name-style="western"><surname>Manning</surname><given-names>A</given-names></name></person-group> (<year>1986</year>) <article-title>The Sandwich Islands Committee, Bishop Museum, and R.C.L. Perkins: cooperative zoological exploration and publication.</article-title><source>Bishop Museum Occasional Papers</source><volume>26</volume>: <fpage>1</fpage>–<lpage>46</lpage>.</mixed-citation></ref><ref id="B85"><mixed-citation xmlns:xlink="http://www.w3.org/1999/xlink" xlink:type="simple"><person-group><name name-style="western"><surname>Scott</surname><given-names>H</given-names></name><name name-style="western"><surname>Benson</surname><given-names>RB</given-names></name></person-group> (<year>1955</year>) <article-title>R. C. L. Perkins, D.Sc., F.R.S. (1866–1955).</article-title><source>Entomologist’s Monthly Magazine</source><volume>91</volume>: <fpage>289</fpage>–<lpage>291</lpage>. [+ pl. 4.]</mixed-citation></ref><ref id="B84"><mixed-citation xmlns:xlink="http://www.w3.org/1999/xlink" xlink:type="simple"><person-group><name name-style="western"><surname>Scott</surname><given-names>H</given-names></name></person-group> (<year>1956</year>) <article-title>Robert Cyril Layton Perkins 1866–1955.</article-title><source>Biographical Memoirs of Fellows of The Royal Society</source><volume>2</volume>: <fpage>215</fpage>–<lpage>236</lpage>. [+ frontispiece.] <ext-link xlink:type="simple" ext-link-type="doi" xlink:href="10.1098/rsbm.1956.0015">https://doi.org/10.1098/rsbm.1956.0015</ext-link></mixed-citation></ref><ref id="B38"><mixed-citation xmlns:xlink="http://www.w3.org/1999/xlink" xlink:type="simple"><person-group><name name-style="western"><surname>Evenhuis</surname><given-names>NL</given-names></name></person-group> (<year>2005</year>) <article-title>Bibliography of and new taxa proposed by R.C.L. Perkins (1866–1955). Bishop Museum Occasional Papers No.</article-title><volume>83</volume>: <fpage>1</fpage>–<lpage>55</lpage>.</mixed-citation></ref><ref id="B76"><mixed-citation xmlns:xlink="http://www.w3.org/1999/xlink" xlink:type="simple"><person-group><name name-style="western"><surname>Perkins</surname><given-names>RCL</given-names></name></person-group> (<year>1897</year>) <article-title>The introduction of beneficial insects into the Hawaiian Islands.</article-title><source>Science</source><volume>55</volume>: <fpage>499</fpage>–<lpage>500</lpage>. <ext-link xlink:type="simple" ext-link-type="doi" xlink:href="10.1038/055499a0">https://doi.org/10.1038/055499a0</ext-link></mixed-citation></ref><ref id="B78"><mixed-citation xmlns:xlink="http://www.w3.org/1999/xlink" xlink:type="simple"><person-group><name name-style="western"><surname>Perkins</surname><given-names>RCL</given-names></name></person-group> (<year>1923</year>) The control of injurious insects in the Hawaiian Islands by their natural enemies. Transactions &amp; Proceedings for the Years 1922–6 4: 23–31. Torquay Natural History Society Torquay, UK.</mixed-citation></ref><ref id="B79"><mixed-citation xmlns:xlink="http://www.w3.org/1999/xlink" xlink:type="simple"><person-group><name name-style="western"><surname>Perkins</surname><given-names>RCL</given-names></name><name name-style="western"><surname>Swezey</surname><given-names>OH</given-names></name></person-group> (<year>1924</year>) <article-title>The introduction into Hawaii of insects that attack Lantana. Bulletin of the Experiment Station of the Hawaii Sugar Planters’ Association, Entomological Series Bulletin No.</article-title><volume>16</volume>: <fpage>1</fpage>–<lpage>82</lpage>. [+ 1 pl.]</mixed-citation></ref><ref id="B39"><mixed-citation xmlns:xlink="http://www.w3.org/1999/xlink" xlink:type="simple"><person-group><name name-style="western"><surname>Evenhuis</surname><given-names>NL</given-names></name></person-group> (<year>2007</year>) <source>Barefoot on Lava: The Journals and Correspondence of Naturalist R.C.L. Perkins in Hawai‘i, 1892–1901.</source><publisher-name>Bishop Museum Press</publisher-name>, <publisher-loc>Honolulu</publisher-loc>, <size units="page">412 pp</size>.</mixed-citation></ref><ref id="B80"><mixed-citation xmlns:xlink="http://www.w3.org/1999/xlink" xlink:type="simple"><person-group><name name-style="western"><surname>Polhemus</surname><given-names>DA</given-names></name></person-group> (<year>1999</year>) <article-title>A new species of riparian <tp:taxon-name><tp:taxon-name-part taxon-name-part-type="family">Nabidae</tp:taxon-name-part></tp:taxon-name> from the Hawaiian Islands.</article-title><source>Proceedings of the Entomological Society of Washington</source><volume>101</volume>: <fpage>868</fpage>–<lpage>874</lpage>.</mixed-citation></ref><ref id="B63"><mixed-citation xmlns:xlink="http://www.w3.org/1999/xlink" xlink:type="simple"><person-group><name name-style="western"><surname>Liebherr</surname><given-names>JK</given-names></name><name name-style="western"><surname>Zimmerman</surname><given-names>EC</given-names></name></person-group> (<year>2000</year>) Hawaiian <tp:taxon-name><tp:taxon-name-part taxon-name-part-type="family">Carabidae</tp:taxon-name-part></tp:taxon-name> (<tp:taxon-name><tp:taxon-name-part taxon-name-part-type="order">Coleoptera</tp:taxon-name-part></tp:taxon-name>), part 1: introduction and tribe <tp:taxon-name><tp:taxon-name-part taxon-name-part-type="tribe">Platynini</tp:taxon-name-part></tp:taxon-name>. Insects of Hawai‘i 16. Honolulu, University of Hawai‘i Press, [v +] 494 pp.</mixed-citation></ref></ref-list></tp:taxon-treatment>
