# Supplementary material for: Hawaiian Paratachys Casey (Coleoptera, Carabidae): small beetles of sodden summits, stony streams, and stygian voids
Source: Zookeys. 2021 Jun 16;1044:229–68. doi: 10.3897/zookeys.1044.59674 (PMC8222241; doi:10.3897/zookeys.1044.59674)
Supplement: XML Treatment for Paratachys haleakalae [file zookeys.1044.59674-treatment5.xml]

<!DOCTYPE tp:taxon-treatment
  PUBLIC "-//TaxonX//DTD Taxonomic Treatment Publishing DTD v0 20100105//EN" "tax-treatment-NSO.dtd">
<tp:taxon-treatment xmlns:tp="http://www.plazi.org/taxpub"><tp:treatment-meta><kwd-group><label>Taxon classification</label><kwd><named-content xmlns:xlink="http://www.w3.org/1999/xlink" content-type="kingdom">Animalia</named-content></kwd><kwd><named-content xmlns:xlink="http://www.w3.org/1999/xlink" content-type="order">Coleoptera</named-content></kwd><kwd><named-content xmlns:xlink="http://www.w3.org/1999/xlink" content-type="family">Carabidae</named-content></kwd></kwd-group><mixed-citation publication-type="journal"><person-group><name><surname>Liebherr</surname><given-names>James K.</given-names></name></person-group><article-title>Hawaiian <italic><tp:taxon-name><tp:taxon-name-part taxon-name-part-type="genus" reg="Paratachys">Paratachys</tp:taxon-name-part></tp:taxon-name></italic> Casey (<tp:taxon-name><tp:taxon-name-part taxon-name-part-type="order">Coleoptera</tp:taxon-name-part></tp:taxon-name>, <tp:taxon-name><tp:taxon-name-part taxon-name-part-type="family">Carabidae</tp:taxon-name-part></tp:taxon-name>): small beetles of sodden summits, stony streams, and stygian voids</article-title><source>Zookeys</source><day>16</day><month>6</month><year>2021</year><volume>1044</volume><fpage>229</fpage><lpage>268</lpage><pub-id pub-id-type="doi">10.3897/zookeys.1044.59674</pub-id></mixed-citation></tp:treatment-meta><tp:nomenclature><tp:taxon-name><object-id xmlns:xlink="http://www.w3.org/1999/xlink" content-type="arpha" xlink:type="simple">184DDEAA-5719-5D15-B734-0C938CA489AA</object-id>
            <tp:taxon-name-part taxon-name-part-type="genus" reg="Paratachys">Paratachys</tp:taxon-name-part>
            <tp:taxon-name-part taxon-name-part-type="species" reg="haleakalae">haleakalae</tp:taxon-name-part>
            <object-id xmlns:xlink="http://www.w3.org/1999/xlink" content-type="zoobank" xlink:type="simple">http://zoobank.org/59217277-0305-4456-89D2-27B4DDE94649</object-id>
          </tp:taxon-name><tp:taxon-status xmlns:xlink="http://www.w3.org/1999/xlink" xlink:type="simple">sp. nov.</tp:taxon-status><xref ref-type="fig" rid="F3">Figures 3C</xref><xref ref-type="fig" rid="F4">, 4B</xref><xref ref-type="fig" rid="F7">, 7</xref><xref ref-type="fig" rid="F8">, 8</xref></tp:nomenclature><tp:treatment-sec sec-type="type material" id="SECID0E65BG"><title>Type material.</title><p><bold><italic>Holotype</italic></bold> female (<named-content xmlns:xlink="http://www.w3.org/1999/xlink" content-type="dwc:institutional_code" xlink:type="simple">CUIC</named-content>; undissected, point-mounted): HI:Maui Haleakala N.P. / Kipahulu Vy. Central / Pali Tr. 910 m el. / 30-IV-1991 under logs // J.K. Liebherr / A.C. Medeiros / Jr. collectors // HOLOTYPE ♀ / Paratachys / haleakalae / J. K. Liebherr 2020.</p><p><bold><italic>Paratypes</italic>.</bold> Three specimens with same collection data as holotype (<named-content xmlns:xlink="http://www.w3.org/1999/xlink" content-type="dwc:institutional_code" xlink:type="simple">CUIC</named-content>, 3; dissected male allotypic paratype and two female paratypes, one lacking left elytron; Fig. <xref ref-type="fig" rid="F8">8E</xref>).</p><fig id="F8" position="float" orientation="portrait"><object-id xmlns:xlink="http://www.w3.org/1999/xlink" content-type="doi" xlink:type="simple">10.3897/zookeys.1044.59674.figure8</object-id><object-id xmlns:xlink="http://www.w3.org/1999/xlink" content-type="arpha" xlink:type="simple">E83BF771-6FAD-598D-ABD5-F9C4980CCAD6</object-id><label>Figure 8.</label><caption><p><italic><tp:taxon-name><tp:taxon-name-part taxon-name-part-type="genus" reg="Paratachys">Paratachys</tp:taxon-name-part> <tp:taxon-name-part taxon-name-part-type="species" reg="haleakalae">haleakalae</tp:taxon-name-part></tp:taxon-name></italic><bold>A</bold> dorsal habitus view <bold>B</bold> mentum and associated mouthparts, ventral view <bold>C</bold> larger compound eye of female, lateral view <bold>D</bold> smaller compound eye of male; lateral view <bold>E</bold> stenopterous left metathoracic flight wing of female (elytron removed), dorsal view.</p></caption><graphic xmlns:xlink="http://www.w3.org/1999/xlink" xlink:href="zookeys-1044-229-g008.jpg" position="float" orientation="portrait" xlink:type="simple" id="oo_553684.jpg"><uri content-type="original_file" xlink:type="simple">https://binary.pensoft.net/fig/553684</uri></graphic></fig></tp:treatment-sec><tp:treatment-sec sec-type="diagnosis" id="SECID0E1BAI"><title>Diagnosis.</title><p>Immediately diagnosable among Hawaiian <italic><tp:taxon-name><tp:taxon-name-part taxon-name-part-type="genus" reg="Paratachys">Paratachys</tp:taxon-name-part></tp:taxon-name></italic> by the narrow, more quadrate pronotum that is little constricted basally (Fig. <xref ref-type="fig" rid="F8">8A</xref>); <abbrev xmlns:xlink="http://www.w3.org/1999/xlink" xlink:title="maximum pronotal width divided by the pronotal width measured between the pronotal hind angles" id="ABBRID0ELCAI" xlink:type="simple">MPW/PL</abbrev> = 1.29–1.36 and <abbrev xmlns:xlink="http://www.w3.org/1999/xlink" xlink:title="maximum head width across the compound eyes divided by the minimum frons width between the eyes" id="ABBRID0EPCAI" xlink:type="simple">MPW/BPW</abbrev> = 1.21–1.26. The pronotal basal margin is shallowly sinuate just inside the hind angles, with the median basal margin extended posteriorly as a narrow collar. Elytral interneurs 1 and 2 are deep and broad on the disc, and interneur 3 is evident posterad dorsal seta Ed4. The eyes are somewhat variable, but always small and little convex; 4–7 ommatidia crossed by a horizontal diameter of the eye, and 6–9 ommatidia crossed by a vertical diameter (Fig. <xref ref-type="fig" rid="F8">8C, D</xref>). The head, pronotum and elytra are a rich rufobrunneous, distinctly contrasted to the flavous antennae and legs. Standardized body length 2.3–2.4 mm.</p></tp:treatment-sec><tp:treatment-sec sec-type="description" id="SECID0EXCAI"><title>Description.</title><p><bold><italic>Head</italic></bold> narrow, ocular lobes little projected (Fig. <xref ref-type="fig" rid="F8">8A</xref>), eyes small and little convex, <abbrev xmlns:xlink="http://www.w3.org/1999/xlink" xlink:title="ocular ratio" id="ABBRID0EGDAI" xlink:type="simple">OR</abbrev> = 1.14 for individuals with small eyes (Fig. <xref ref-type="fig" rid="F8">8D</xref>) vs. <abbrev xmlns:xlink="http://www.w3.org/1999/xlink" xlink:title="ocular ratio" id="ABBRID0EODAI" xlink:type="simple">OR</abbrev> = 1.20 for those with large eyes (Fig. <xref ref-type="fig" rid="F8">8C</xref>); frontal grooves broadly depressed, slightly convergent from position of anterior supraorbital seta to frontoclypeal suture, not extended along suture, frons only slightly convex; antennae moderately elongate, antennomere 9 length twice diameter; mandibles elongate, distance from dorsal condyle to apex twice distance from condyle to anterolateral labral margin; labrum quadrate, anterior margin evenly emarginate across width, six-setose; penultimate maxillary palpomere broadened apically, apical palpomere a narrow spindle (Fig. <xref ref-type="fig" rid="F8">8A, B</xref>). <bold><italic>Prothorax</italic></bold> narrow, quadrate, lateral margins subparallel anterad right to slightly acute hind angles; depressed pronotal median base narrow, juncture with disc smooth, surface with irregular longitudinal wrinkles, basal margin smooth medially, only a very narrow marginal bead laterally along sinuosity behind laterobasal depressions; laterobasal depression deepest, pit-like just laterad median base; pronotal median impression finely incised to obsolete on flattened disc; anterior transverse impression obsolete medially and laterally toward narrowly rounded, not projected front angles. <bold><italic>Elytra</italic></bold> subquadrate, narrow, humeri rounded, <abbrev xmlns:xlink="http://www.w3.org/1999/xlink" xlink:title="distance between the juncture of the elytral basal groove and the lateral marginal depression (the humerus) divided by maximum elytral width" id="ABBRID0EAEAI" xlink:type="simple">EL/MEW</abbrev> = 1.53; basal groove present laterad position of fourth interneur, groove convexly joined to lateral marginal depression; lateral marginal depression moderately reflexed, of equal breadth from seta Eo2 to subapical sinuation. <italic>Pterothorax</italic> elongate, mesepisternal depression smooth posterad juncture with mesosternum; metepisternum elongate, lateral length 1.9 × maximal width; metathoracic flight wings vestigial, the alae reduced to stenopterous flaps that extend to posterior margin of first abdominal tergite (Fig. <xref ref-type="fig" rid="F8">8E</xref>), vestiges of radial and medial veins visible in the wing membrane. <bold><italic>Abdomen</italic></bold> with one seta each side of apical ventrite in male, two seta each side of ventrite in females. <bold><italic>Microsculpture</italic></bold> evident on all somites; frons covered with evident transverse mesh, sculpticells more isodiametric in broad frontal grooves; pronotum slightly iridescent due to elongate transverse sculpticells, median base with isodiametric sculpticells in wrinkles, elevated ridges glossy; elytra subiridescent due to a mix of elongate transverse-mesh and transverse-line microsculpture, the transverse lines denser laterally; abdominal ventrites iridescent, covered with swirling, elongate transverse sculpticells. <bold><italic>Pelage</italic></bold> present on head, prothorax, elytra, pterothorax, abdominal ventrites and legs; pelage on head and pronotal disc comprising microsetae separated by distances subequal to setal length (Fig. <xref ref-type="fig" rid="F8">8C, D</xref>), as well as along ommatidial margins of the eyes (Fig. <xref ref-type="fig" rid="F8">8B</xref>); microsetae spaced slightly farther apart on elytra, with intersetal distances up to twice microsetal length; prosternum and mesosternum covered with sparse pelage medially; pelage on abdomen present at middle of ventrite 2 between metalegs, and progressively more broadly on ventrites 3–6 (absent dorsad arc of metaleg movement); anterior surface of prothoracic femora sparsely covered with microsetae, anterior (ventral) surfaces of meso- and metathoracic legs more densely covered with elongate microsetae, the setal bases situated more closely than microsetal length, trochanters and coxae similarly covered with microsetae. <bold><italic>Coloration</italic></bold> moderately darkened; vertex and frons dark brunneous to piceous, clypeus flavo-brunneous, labrum flavous; antennomeres flavous, outer antennomeres 4–11 with slight smoky cast; maxillary and labial palps flavous; pronotal disc rufo-brunneous, median base paler, rufo-flavous; elytra dark brunneous, paler near scutellum and on humeri, sutural interval may be slightly paler, elytral lateral marginal depression rufo-flavous; elytral epipleuron rufo-flavous, concolorous with thoracic ventrites; abdominal ventrites dark brunneous medially, paler laterally; legs flavous from trochanters outward; pro- and mesocoxae concolorous with outer leg segments, metacoxae brunneous to match thoracic ventrites. <bold><italic>Legs</italic></bold> with basal male protarsomere alone bearing a blunt, antero-apical process.</p></tp:treatment-sec><tp:treatment-sec sec-type="Male genitalia" id="SECID0EGFAI"><title>Male genitalia.</title><p>Aedeagal median lobe convex dorsally, ventral margin straighter, apex a broadly rounded knob densely covered with sensilla (Fig. <xref ref-type="fig" rid="F3">3C</xref>); flagellar complex broadly hemi-ovoid, apically covered with radiating cuticular ridges; right paramere narrow with three apical setae; left paramere moderately broadened, apically narrowed, the narrow apex with two setae.</p></tp:treatment-sec><tp:treatment-sec sec-type="Female reproductive tract" id="SECID0EQFAI"><title>Female reproductive tract.</title><p>Bursa copulatrix short, broad, with spermathecal duct basal terminus at juncture of bursa and common oviduct (as in Fig. <xref ref-type="fig" rid="F10">10</xref>); spermathecal duct elongate, at least 0.64 mm (duct broken in single attempted dissection); gonocoxa bipartite; basal gonocoxite 1 elongate, with a single apical fringe seta near apex of lateral apodeme (Fig. <xref ref-type="fig" rid="F4">4B</xref>); apical gonocoxite 2 broadened basally, with lateral extension directed dorsad to ventral surface of coxite bearing the two lateral ensiform setae; one dorsal ensiform seta situated halfway between position of apical lateral seta and narrow, pointed apex; two apical nematiform setae situated in elongate fossa near apex of gonocoxite.</p></tp:treatment-sec><tp:treatment-sec sec-type="etymology" id="SECID0E5FAI"><title>Etymology.</title><p>The species epithet <italic><tp:taxon-name><tp:taxon-name-part taxon-name-part-type="genus" reg="Paratachys"/><tp:taxon-name-part taxon-name-part-type="species" reg="haleakalae">haleakalae</tp:taxon-name-part></tp:taxon-name></italic> represents the first declension genitive form indicating the species is distributed on Haleakalā Volcano, East Maui.</p></tp:treatment-sec><tp:treatment-sec sec-type="distribution" id="SECID0EOGAI"><title>Distribution and habitat.</title><p>The type locality of <italic><tp:taxon-name><tp:taxon-name-part taxon-name-part-type="genus" reg="Paratachys">P.</tp:taxon-name-part> <tp:taxon-name-part taxon-name-part-type="species" reg="haleakalae">haleakalae</tp:taxon-name-part></tp:taxon-name></italic> is Dogleg Camp, so named because the site is near a prominence of the upper shelf of Kipahulu Valley at 3000 ft. (910 m) elevation, <named-content xmlns:xlink="http://www.w3.org/1999/xlink" content-type="dwc:verbatimCoordinates" xlink:type="simple"><named-content content-type="geo-json" specific-use="{&#34;type&#34;:&#34;Point&#34;,&#34;coordinates&#34;:[-156.082167,20.700500]}" id="NCID0ECHAI" xlink:type="simple">20°42.03'N, 156°04.93'W</named-content></named-content>, that overlooks the lower part of the valley drained by Palikea Stream (Fig. <xref ref-type="fig" rid="F7">7</xref>). The forest at Dogleg Camp is montane wet forest dominated by large <italic><tp:taxon-name><tp:taxon-name-part taxon-name-part-type="genus" reg="Acacia">Acacia</tp:taxon-name-part> <tp:taxon-name-part taxon-name-part-type="species" reg="koa">koa</tp:taxon-name-part></tp:taxon-name></italic> A. Gray (<tp:taxon-name><tp:taxon-name-part taxon-name-part-type="family">Fabaceae</tp:taxon-name-part></tp:taxon-name>), with lower stature <italic><tp:taxon-name><tp:taxon-name-part taxon-name-part-type="genus" reg="Cheirodendron">Cheirodendron</tp:taxon-name-part> <tp:taxon-name-part taxon-name-part-type="species" reg="trigynum">trigynum</tp:taxon-name-part></tp:taxon-name></italic> (Gaud.) A. Heller, and woody herbaceous <italic><tp:taxon-name><tp:taxon-name-part taxon-name-part-type="genus" reg="Broussasia">Broussasia</tp:taxon-name-part> <tp:taxon-name-part taxon-name-part-type="species" reg="arguta">arguta</tp:taxon-name-part></tp:taxon-name></italic> Gaud. (<tp:taxon-name><tp:taxon-name-part taxon-name-part-type="family">Hydrangeaceae</tp:taxon-name-part></tp:taxon-name>), <italic><tp:taxon-name><tp:taxon-name-part taxon-name-part-type="genus" reg="Clermontia">Clermontia</tp:taxon-name-part></tp:taxon-name></italic> Gaud. (<tp:taxon-name><tp:taxon-name-part taxon-name-part-type="family">Campanulaceae</tp:taxon-name-part></tp:taxon-name>), <italic><tp:taxon-name><tp:taxon-name-part taxon-name-part-type="genus" reg="Hedyotis">Hedyotis</tp:taxon-name-part></tp:taxon-name></italic> L. (<tp:taxon-name><tp:taxon-name-part taxon-name-part-type="family">Rubiaceae</tp:taxon-name-part></tp:taxon-name>), <italic><tp:taxon-name><tp:taxon-name-part taxon-name-part-type="genus" reg="Pelea">Pelea</tp:taxon-name-part></tp:taxon-name></italic> A. Gray (<tp:taxon-name><tp:taxon-name-part taxon-name-part-type="family">Rutaceae</tp:taxon-name-part></tp:taxon-name>), and <italic><tp:taxon-name><tp:taxon-name-part taxon-name-part-type="genus" reg="Scaevola">Scaevola</tp:taxon-name-part></tp:taxon-name></italic> L. (<tp:taxon-name><tp:taxon-name-part taxon-name-part-type="family">Goodeniaceae</tp:taxon-name-part></tp:taxon-name>) also present. The climbing vine-like <italic><tp:taxon-name><tp:taxon-name-part taxon-name-part-type="genus" reg="Freycinetia">Freycinetia</tp:taxon-name-part> <tp:taxon-name-part taxon-name-part-type="species" reg="arborea">arborea</tp:taxon-name-part></tp:taxon-name></italic> Gaud. (<tp:taxon-name><tp:taxon-name-part taxon-name-part-type="family">Pandanaceae</tp:taxon-name-part></tp:taxon-name>) is also quite common. That said, the type series of <italic><tp:taxon-name><tp:taxon-name-part taxon-name-part-type="genus" reg="Paratachys">P.</tp:taxon-name-part> <tp:taxon-name-part taxon-name-part-type="species" reg="haleakalae">haleakalae</tp:taxon-name-part></tp:taxon-name></italic> was collected from under a <tp:taxon-name><tp:taxon-name-part taxon-name-part-type="genus" reg="Acacia"/><tp:taxon-name-part taxon-name-part-type="species" reg="koa">koa</tp:taxon-name-part></tp:taxon-name> log round serving as a step on the pathway to the camp privy. The beetles were in voids amongst plant roots under the log round. This is perhaps the author’s sole datum discounting the Darlington Rule: “Never roll rocks in the tropics (P.J. Darlington, Jr., pers. comm.).”</p></tp:treatment-sec><tp:treatment-sec><!--Section generated to contain objects referenced in tp:taxon-treatment.--><fig id="F3" position="float" orientation="portrait"><object-id xmlns:xlink="http://www.w3.org/1999/xlink" content-type="doi" xlink:type="simple">10.3897/zookeys.1044.59674.figure3</object-id><object-id xmlns:xlink="http://www.w3.org/1999/xlink" content-type="arpha" xlink:type="simple">79DA1AF3-2299-5CB4-8349-51C6D4C3001F</object-id><label>Figure 3.</label><caption><p><italic><tp:taxon-name><tp:taxon-name-part taxon-name-part-type="genus" reg="Paratachys">Paratachys</tp:taxon-name-part></tp:taxon-name></italic> spp., male aedeagus, i.e., median lobe and associated smaller right paramere and larger left paramere (right lateral view) <bold>A</bold><italic><tp:taxon-name><tp:taxon-name-part taxon-name-part-type="genus" reg="Paratachys">P.</tp:taxon-name-part> <tp:taxon-name-part taxon-name-part-type="species" reg="terryli">terryli</tp:taxon-name-part></tp:taxon-name></italic>; Kauai: Namolokama Mtn., 23-v-2005 (<named-content xmlns:xlink="http://www.w3.org/1999/xlink" content-type="dwc:institutional_code" xlink:type="simple">CUIC</named-content>) <bold>B</bold><italic><tp:taxon-name><tp:taxon-name-part taxon-name-part-type="genus" reg="Paratachys">P.</tp:taxon-name-part> <tp:taxon-name-part taxon-name-part-type="species" reg="arcanicola">arcanicola</tp:taxon-name-part></tp:taxon-name></italic> lectotype slide; “<italic><tp:taxon-name><tp:taxon-name-part taxon-name-part-type="genus" reg="Tachys">Tachys</tp:taxon-name-part> <tp:taxon-name-part taxon-name-part-type="species" reg="arcanicola">arcanicola</tp:taxon-name-part></tp:taxon-name></italic> Blackburn Type ♂ E.C.Z. (permanent slide, Euparal?, left paramere missing; <named-content xmlns:xlink="http://www.w3.org/1999/xlink" content-type="dwc:institutional_code" xlink:type="simple">NHMUK</named-content>).” <bold>C</bold><italic><tp:taxon-name><tp:taxon-name-part taxon-name-part-type="genus" reg="Paratachys">P.</tp:taxon-name-part> <tp:taxon-name-part taxon-name-part-type="species" reg="haleakalae">haleakalae</tp:taxon-name-part></tp:taxon-name></italic>; East Maui: Haleakala N. P., Kipahulu Vy., 30-iv-1991 (<named-content xmlns:xlink="http://www.w3.org/1999/xlink" content-type="dwc:institutional_code" xlink:type="simple">CUIC</named-content>) <bold>D–F</bold><italic><tp:taxon-name><tp:taxon-name-part taxon-name-part-type="genus" reg="Paratachys">P.</tp:taxon-name-part> <tp:taxon-name-part taxon-name-part-type="species" reg="aaa">aaa</tp:taxon-name-part></tp:taxon-name></italic>; Hawai‘i I <bold>D</bold> Puna, Mountain View, Kazumura Cave, 21-xi-2018, lot HI00713 (<named-content xmlns:xlink="http://www.w3.org/1999/xlink" content-type="dwc:institutional_code" xlink:type="simple">CUIC</named-content>) <bold>E</bold> Kau, Ocean View, Kipuka Kanohina System, 21-xi-2017, lot HI00179 (<named-content xmlns:xlink="http://www.w3.org/1999/xlink" content-type="dwc:institutional_code" xlink:type="simple">CUIC</named-content>) <bold>F</bold> South Hilo, Kaumana Cave, 19-iii-2019, lot HI00942 (<named-content xmlns:xlink="http://www.w3.org/1999/xlink" content-type="dwc:institutional_code" xlink:type="simple">CUIC</named-content>); disassociated left paramere below, ectal view.</p></caption><graphic xmlns:xlink="http://www.w3.org/1999/xlink" xlink:href="zookeys-1044-229-g003.jpg" position="float" orientation="portrait" xlink:type="simple" id="oo_553679.jpg"><uri content-type="original_file" xlink:type="simple">https://binary.pensoft.net/fig/553679</uri></graphic></fig><fig id="F4" position="float" orientation="portrait"><object-id xmlns:xlink="http://www.w3.org/1999/xlink" content-type="doi" xlink:type="simple">10.3897/zookeys.1044.59674.figure4</object-id><object-id xmlns:xlink="http://www.w3.org/1999/xlink" content-type="arpha" xlink:type="simple">0504FC23-F9B3-5D47-92A9-216CECB47DEC</object-id><label>Figure 4.</label><caption><p><italic><tp:taxon-name><tp:taxon-name-part taxon-name-part-type="genus" reg="Paratachys">Paratachys</tp:taxon-name-part></tp:taxon-name></italic> spp., left female gonocoxa, ventral view <bold>A</bold><italic><tp:taxon-name><tp:taxon-name-part taxon-name-part-type="genus" reg="Paratachys">P.</tp:taxon-name-part> <tp:taxon-name-part taxon-name-part-type="species" reg="terryli">terryli</tp:taxon-name-part></tp:taxon-name></italic>; Kauai: Namolokama Mtn., 23-v-2005 (<named-content xmlns:xlink="http://www.w3.org/1999/xlink" content-type="dwc:institutional_code" xlink:type="simple">CUIC</named-content>) <bold>B</bold><italic><tp:taxon-name><tp:taxon-name-part taxon-name-part-type="genus" reg="Paratachys">P.</tp:taxon-name-part> <tp:taxon-name-part taxon-name-part-type="species" reg="haleakalae">haleakalae</tp:taxon-name-part></tp:taxon-name></italic>; East Maui: Haleakala N. P., Kipahulu Vy., 30-iv-1991 (<named-content xmlns:xlink="http://www.w3.org/1999/xlink" content-type="dwc:institutional_code" xlink:type="simple">CUIC</named-content>) <bold>C</bold><italic><tp:taxon-name><tp:taxon-name-part taxon-name-part-type="genus" reg="Paratachys">P.</tp:taxon-name-part> <tp:taxon-name-part taxon-name-part-type="species" reg="aaa">aaa</tp:taxon-name-part></tp:taxon-name></italic>; Hawai‘i I.; Mountain View, Kazumura Cave, 21-xi-2018, lot HI00713 (<named-content xmlns:xlink="http://www.w3.org/1999/xlink" content-type="dwc:institutional_code" xlink:type="simple">CUIC</named-content>). Abbreviations: afs, apical fringe seta; ans, apical nematiform setae; des, dorsal ensiform seta; gc1, basal gonocoxite; gc2, apical gonocoxite; les, lateral ensiform setae.</p></caption><graphic xmlns:xlink="http://www.w3.org/1999/xlink" xlink:href="zookeys-1044-229-g004.jpg" position="float" orientation="portrait" xlink:type="simple" id="oo_553680.jpg"><uri content-type="original_file" xlink:type="simple">https://binary.pensoft.net/fig/553680</uri></graphic></fig><fig id="F7" position="float" orientation="portrait"><object-id xmlns:xlink="http://www.w3.org/1999/xlink" content-type="doi" xlink:type="simple">10.3897/zookeys.1044.59674.figure7</object-id><object-id xmlns:xlink="http://www.w3.org/1999/xlink" content-type="arpha" xlink:type="simple">E37DDCEE-E8FB-5A77-B7DD-1C8F824AD3B9</object-id><label>Figure 7.</label><caption><p>Distributional records for <italic><tp:taxon-name><tp:taxon-name-part taxon-name-part-type="genus" reg="Paratachys">Paratachys</tp:taxon-name-part></tp:taxon-name></italic> spp.; <italic><tp:taxon-name><tp:taxon-name-part taxon-name-part-type="genus" reg="Paratachys">P.</tp:taxon-name-part> <tp:taxon-name-part taxon-name-part-type="species" reg="perkinsi">perkinsi</tp:taxon-name-part></tp:taxon-name></italic> (type locality designated as Kawela Gulch at sea level (•) (see text); <italic><tp:taxon-name><tp:taxon-name-part taxon-name-part-type="genus" reg="Paratachys">P.</tp:taxon-name-part> <tp:taxon-name-part taxon-name-part-type="species" reg="haleakalae">haleakalae</tp:taxon-name-part></tp:taxon-name></italic> (▪).</p></caption><graphic xmlns:xlink="http://www.w3.org/1999/xlink" xlink:href="zookeys-1044-229-g007.jpg" position="float" orientation="portrait" xlink:type="simple" id="oo_553683.jpg"><uri content-type="original_file" xlink:type="simple">https://binary.pensoft.net/fig/553683</uri></graphic></fig><fig id="F10" position="float" orientation="portrait"><object-id xmlns:xlink="http://www.w3.org/1999/xlink" content-type="doi" xlink:type="simple">10.3897/zookeys.1044.59674.figure10</object-id><object-id xmlns:xlink="http://www.w3.org/1999/xlink" content-type="arpha" xlink:type="simple">C250B9B2-3A22-54DF-896E-DEC62B4C64FF</object-id><label>Figure 10.</label><caption><p><italic><tp:taxon-name><tp:taxon-name-part taxon-name-part-type="genus" reg="Paratachys">Paratachys</tp:taxon-name-part> <tp:taxon-name-part taxon-name-part-type="species" reg="aaa">aaa</tp:taxon-name-part></tp:taxon-name></italic> female reproductive tract, ventral view; Mountain View, Kazumura Cave, 21-xi-2018, lot HI00713 (<named-content xmlns:xlink="http://www.w3.org/1999/xlink" content-type="dwc:institutional_code" xlink:type="simple">CUIC</named-content>). Abbreviations: bc, bursa copulatrix; co, common oviduct; sd, spermathecal duct; sg, spermathecal gland; sp, spermatheca. Schematic drawing breaks spermathecal duct at “A” to accommodate drawing to page size. Estimated length of spermathecal duct 1.7 mm.</p></caption><graphic xmlns:xlink="http://www.w3.org/1999/xlink" xlink:href="zookeys-1044-229-g010.jpg" position="float" orientation="portrait" xlink:type="simple" id="oo_553686.jpg"><uri content-type="original_file" xlink:type="simple">https://binary.pensoft.net/fig/553686</uri></graphic></fig></tp:treatment-sec></tp:taxon-treatment>
