# Supplementary material for: Hawaiian Paratachys Casey (Coleoptera, Carabidae): small beetles of sodden summits, stony streams, and stygian voids
Source: Zookeys. 2021 Jun 16;1044:229–68. doi: 10.3897/zookeys.1044.59674 (PMC8222241; doi:10.3897/zookeys.1044.59674)
Supplement: XML Treatment for Paratachys aaa [file zookeys.1044.59674-treatment6.xml]

<!DOCTYPE tp:taxon-treatment
  PUBLIC "-//TaxonX//DTD Taxonomic Treatment Publishing DTD v0 20100105//EN" "tax-treatment-NSO.dtd">
<tp:taxon-treatment xmlns:tp="http://www.plazi.org/taxpub"><tp:treatment-meta><kwd-group><label>Taxon classification</label><kwd><named-content xmlns:xlink="http://www.w3.org/1999/xlink" content-type="kingdom">Animalia</named-content></kwd><kwd><named-content xmlns:xlink="http://www.w3.org/1999/xlink" content-type="order">Coleoptera</named-content></kwd><kwd><named-content xmlns:xlink="http://www.w3.org/1999/xlink" content-type="family">Carabidae</named-content></kwd></kwd-group><mixed-citation publication-type="journal"><person-group><name><surname>Liebherr</surname><given-names>James K.</given-names></name></person-group><article-title>Hawaiian <italic><tp:taxon-name><tp:taxon-name-part taxon-name-part-type="genus" reg="Paratachys">Paratachys</tp:taxon-name-part></tp:taxon-name></italic> Casey (<tp:taxon-name><tp:taxon-name-part taxon-name-part-type="order">Coleoptera</tp:taxon-name-part></tp:taxon-name>, <tp:taxon-name><tp:taxon-name-part taxon-name-part-type="family">Carabidae</tp:taxon-name-part></tp:taxon-name>): small beetles of sodden summits, stony streams, and stygian voids</article-title><source>Zookeys</source><day>16</day><month>6</month><year>2021</year><volume>1044</volume><fpage>229</fpage><lpage>268</lpage><pub-id pub-id-type="doi">10.3897/zookeys.1044.59674</pub-id></mixed-citation></tp:treatment-meta><tp:nomenclature><tp:taxon-name><object-id xmlns:xlink="http://www.w3.org/1999/xlink" content-type="arpha" xlink:type="simple">0C00EF7E-1F3C-5F19-B3D0-9B6A6653C622</object-id>
            <tp:taxon-name-part taxon-name-part-type="genus" reg="Paratachys">Paratachys</tp:taxon-name-part>
            <tp:taxon-name-part taxon-name-part-type="species" reg="aaa">aaa</tp:taxon-name-part>
            <object-id xmlns:xlink="http://www.w3.org/1999/xlink" content-type="zoobank" xlink:type="simple">http://zoobank.org/9985664D-8441-4E08-BE2F-AA1AE24BE8C2</object-id>
          </tp:taxon-name><tp:taxon-status xmlns:xlink="http://www.w3.org/1999/xlink" xlink:type="simple">sp. nov.</tp:taxon-status><xref ref-type="fig" rid="F3">Figures 3D–F</xref><xref ref-type="fig" rid="F4">, 4C</xref><xref ref-type="fig" rid="F9">, 9</xref><xref ref-type="fig" rid="F10">, 10</xref><xref ref-type="fig" rid="F11">, 11</xref></tp:nomenclature><tp:treatment-sec sec-type="type material" id="SECID0EGNAI"><title>Type material.</title><p><bold><italic>Holotype</italic></bold> male (<named-content xmlns:xlink="http://www.w3.org/1999/xlink" content-type="dwc:institutional_code" xlink:type="simple">BPBM</named-content>): HI: Hawaii Mountain View / Kazumura Cave 22-VII- / 1971 F. G. Howarth / 600’ Inside lava tube cave / on slime on wall // BBM-00301 // HOLOTYPE ♂ / Paratachys / aaa / J. K. Liebherr 2020 (black-margined red label).</p><p><bold><italic>Allotypic paratype</italic></bold> female (<named-content xmlns:xlink="http://www.w3.org/1999/xlink" content-type="dwc:institutional_code" xlink:type="simple">BPBM</named-content>): HI: Hawaii Mountain View / Kazumura Cave 25-VII- / 1971 F. G. Howarth / 200’ Inside lava tube cave // BBM-00302 // ALLOTYPE ♀ / Paratachys / aaa / J. K. Liebherr 2020 (black-margined red label).</p><p><bold><italic>Paratypes</italic>. Hawai‘i I.: Hamakua District</bold>: Pohakuloa Military Training Area, Bobcat Trail, Cave 10265DE, deep zone, 1650 m el., 30-xii-1994, Howarth (<named-content xmlns:xlink="http://www.w3.org/1999/xlink" content-type="dwc:institutional_code" xlink:type="simple">BPBM</named-content>, 3). <bold>Kau District</bold>: Ocean View, Kipuka Kanohina System, Cordwinder Natural Bridge, upslope, 23-xi-2018, Hackell/ Porter/ Hudson/ Katz, lot HI00776 (<abbrev xmlns:xlink="http://www.w3.org/1999/xlink" content-type="institution" xlink:title="University of Hawaii Insect Museum, Manoa, HI" id="ABBRID0EXPAI" xlink:type="simple">UHIM</abbrev>, 1), Kona Mala Driveway Entr., 22-xi-2016, M. Slay/ C. Slay/ Porter, lot HI00094 (<named-content xmlns:xlink="http://www.w3.org/1999/xlink" content-type="dwc:institutional_code" xlink:type="simple">BPBM</named-content>, 1; <abbrev xmlns:xlink="http://www.w3.org/1999/xlink" content-type="institution" xlink:title="University of Hawaii Insect Museum, Manoa, HI" id="ABBRID0EBQAI" xlink:type="simple">UHIM</abbrev>, 2), 21-xi-2017, M. Slay/ C. Slay/ Gracanin/ Hackell/ A. Engel/ S. Engel/ Porter, lot HI00179 (<named-content xmlns:xlink="http://www.w3.org/1999/xlink" content-type="dwc:institutional_code" xlink:type="simple">CUIC</named-content>, 1), 25-xi-2017, C. Slay/ A. Engel/ Hackell, lot HI00301 (<abbrev xmlns:xlink="http://www.w3.org/1999/xlink" content-type="institution" xlink:title="University of Hawaii Insect Museum, Manoa, HI" id="ABBRID0ELQAI" xlink:type="simple">UHIM</abbrev>, 3), Kula Kai Caverns, Chocolate Factory, 22-xi-2017, Porter/ S. Engel/ A. Engel/ Bosted, lot HI00227 (<abbrev xmlns:xlink="http://www.w3.org/1999/xlink" content-type="institution" xlink:title="University of Hawaii Insect Museum, Manoa, HI" id="ABBRID0EQQAI" xlink:type="simple">UHIM</abbrev>, 1), Menehune Entrance, 11-xi-2018, Chong/ Hudson/ Porter/ Thomson, lot HI00508 (<abbrev xmlns:xlink="http://www.w3.org/1999/xlink" content-type="institution" xlink:title="University of Hawaii Insect Museum, Manoa, HI" id="ABBRID0EVQAI" xlink:type="simple">UHIM</abbrev>, 1), 20-xi-2018, M. Slay/ S. Engel/ Katz/ Taylor (<abbrev xmlns:xlink="http://www.w3.org/1999/xlink" content-type="institution" xlink:title="University of Hawaii Insect Museum, Manoa, HI" id="ABBRID0E1QAI" xlink:type="simple">UHIM</abbrev>, 3), Wilson’s Big Room, 20-xi-2018, C. Slay/ Engel/ Katz/ Taylor, HI00673, lot HI00619 (<abbrev xmlns:xlink="http://www.w3.org/1999/xlink" content-type="institution" xlink:title="University of Hawaii Insect Museum, Manoa, HI" id="ABBRID0E6QAI" xlink:type="simple">UHIM</abbrev>, 2), Xanadu XD 1, 23-xi-2016, M. Slay/ C. Slay/ Porter, lot HI00142 (<abbrev xmlns:xlink="http://www.w3.org/1999/xlink" content-type="institution" xlink:title="University of Hawaii Insect Museum, Manoa, HI" id="ABBRID0EERAI" xlink:type="simple">UHIM</abbrev>, 1), Xanadu Extension 1, 23-xi-2018, M. Slay/ C. Slay/ Yelverton/ Gunter/ Gracanin, lot HI00755 (<abbrev xmlns:xlink="http://www.w3.org/1999/xlink" content-type="institution" xlink:title="University of Hawaii Insect Museum, Manoa, HI" id="ABBRID0EJRAI" xlink:type="simple">UHIM</abbrev>, 1). <bold>Puna District</bold>: Kaimu, Burn Cave, deep zone, site 4, 260 m el., 16-iii-1994, Howarth/ Miller (<named-content xmlns:xlink="http://www.w3.org/1999/xlink" content-type="dwc:institutional_code" xlink:type="simple">BPBM</named-content>, 1), pitfall trap L-8, 260 m el., 16–19-iii-1994, Howarth/ Miller (<named-content xmlns:xlink="http://www.w3.org/1999/xlink" content-type="dwc:institutional_code" xlink:type="simple">BPBM</named-content>, 1), pitfall trap M-5, 16–19-iii-1994, Howarth/ Miller (<named-content xmlns:xlink="http://www.w3.org/1999/xlink" content-type="dwc:institutional_code" xlink:type="simple">BPBM</named-content>, 2); Mountain View, Cow’s Eye Entrance, 22-iii-2019, Hudson/ Gracanin/ Hackell/ C. Slay/ M. Slay, lot HI01050 (<abbrev xmlns:xlink="http://www.w3.org/1999/xlink" content-type="institution" xlink:title="University of Hawaii Insect Museum, Manoa, HI" id="ABBRID0E6RAI" xlink:type="simple">UHIM</abbrev>, 2), lot HI01061 (<named-content xmlns:xlink="http://www.w3.org/1999/xlink" content-type="dwc:institutional_code" xlink:type="simple">BPBM</named-content>, 3), D Road Cave, 20-iii-2019, Porter/ Chong/ Engel/ Hudson/ Hackell, lot HI00973 (<abbrev xmlns:xlink="http://www.w3.org/1999/xlink" content-type="institution" xlink:title="University of Hawaii Insect Museum, Manoa, HI" id="ABBRID0EJSAI" xlink:type="simple">UHIM</abbrev>, 2), lot HI00988 (<named-content xmlns:xlink="http://www.w3.org/1999/xlink" content-type="dwc:institutional_code" xlink:type="simple">BPBM</named-content>, 2), Epperson’s Cave, 20-iii-2019, C. Slay, M. Slay, Engel, Gracanin, lot HI 00949 (<abbrev xmlns:xlink="http://www.w3.org/1999/xlink" content-type="institution" xlink:title="University of Hawaii Insect Museum, Manoa, HI" id="ABBRID0ETSAI" xlink:type="simple">UHIM</abbrev>, 1), Keala Cave Entrance, 19-iii-2019, A. Engel, S. Engel, Hudson, Hackell, M. Slay, C. Slay, Porter, Gracanin, lot HI 00911 (<abbrev xmlns:xlink="http://www.w3.org/1999/xlink" content-type="institution" xlink:title="University of Hawaii Insect Museum, Manoa, HI" id="ABBRID0EYSAI" xlink:type="simple">UHIM</abbrev>, 1), Kazumura Cave, lava tube cave, 200’ inside lava tube cave, 25-vii-1971, Howarth (<named-content xmlns:xlink="http://www.w3.org/1999/xlink" content-type="dwc:institutional_code" xlink:type="simple">BPBM</named-content>, 1 [male genitalia missing]), Weldon Sheldon entrance, downslope, 21-xi-2018, A. Engel/ Hudson/ Taylor, HI00713 (<named-content xmlns:xlink="http://www.w3.org/1999/xlink" content-type="dwc:institutional_code" xlink:type="simple">CUIC</named-content>, 2), upslope, 21-xi-2018, C. Slay/ Yelverton/ Gunter/ Gracanin/ Hackell, HI00722 (<abbrev xmlns:xlink="http://www.w3.org/1999/xlink" content-type="institution" xlink:title="University of Hawaii Insect Museum, Manoa, HI" id="ABBRID0EHTAI" xlink:type="simple">UHIM</abbrev>, 2), 21-iii-2019, Chong, Hudson, A. Engel, S. Engel, Gracanin, lot HI01017 (<abbrev xmlns:xlink="http://www.w3.org/1999/xlink" content-type="institution" xlink:title="University of Hawaii Insect Museum, Manoa, HI" id="ABBRID0EMTAI" xlink:type="simple">UHIM</abbrev>, 1); Pahoa, Pahoa Cave, deep zone, 180 m el., 15-iii-1994, Howarth/ Miller (<named-content xmlns:xlink="http://www.w3.org/1999/xlink" content-type="dwc:institutional_code" xlink:type="simple">BPBM</named-content>, 1), on bait, 18-iii-1994, Howarth/ Miller (<named-content xmlns:xlink="http://www.w3.org/1999/xlink" content-type="dwc:institutional_code" xlink:type="simple">BPBM</named-content>, 1). <bold>South Hilo District</bold>: Kaumana Cave, 10-xi-2018, Chong, Hudson, Porter, Thomson, Lot HI00499 (<abbrev xmlns:xlink="http://www.w3.org/1999/xlink" content-type="institution" xlink:title="University of Hawaii Insect Museum, Manoa, HI" id="ABBRID0E4TAI" xlink:type="simple">UHIM</abbrev>, 1), 19-iii-2019, Engel/ Hackell/ Gracanin, Lot HI00925 (<abbrev xmlns:xlink="http://www.w3.org/1999/xlink" content-type="institution" xlink:title="University of Hawaii Insect Museum, Manoa, HI" id="ABBRID0ECUAI" xlink:type="simple">UHIM</abbrev>, 1), Porter/ Engel/ Hudson, Lot 00942, (<named-content xmlns:xlink="http://www.w3.org/1999/xlink" content-type="dwc:institutional_code" xlink:type="simple">CUIC</named-content>, 1; <abbrev xmlns:xlink="http://www.w3.org/1999/xlink" content-type="institution" xlink:title="University of Hawaii Insect Museum, Manoa, HI" id="ABBRID0EMUAI" xlink:type="simple">UHIM</abbrev>, 2).</p></tp:treatment-sec><tp:treatment-sec sec-type="diagnosis" id="SECID0ERUAI"><title>Diagnosis.</title><p>This is a small-bodied, pallid <italic><tp:taxon-name><tp:taxon-name-part taxon-name-part-type="genus" reg="Paratachys">Paratachys</tp:taxon-name-part></tp:taxon-name></italic> with thin, translucent cuticle, and an iridescent sheen to the elytra due to the elongate transverse microsculpture; standardized body length 1.9–2.2 mm. The eyes are small but somewhat variable, with from 3–5 ommatidia crossed by a horizontal diameter of the eye, and from 4–6 ommatidia crossed by a vertical diameter (Fig. <xref ref-type="fig" rid="F9">9C–F</xref>); <abbrev xmlns:xlink="http://www.w3.org/1999/xlink" xlink:title="ocular ratio" id="ABBRID0ECVAI" xlink:type="simple">OR</abbrev> = 1.14–1.19. The elytra are broad, with broadly rounded humeri and broad, nearly truncate apices. The elytral apical recurrent groove is broadly, shallowly impressed. Sutural interneur 1 (i1) of each elytron is well impressed, with the two interneurs bracketing an elevated, callous-like elytral suture, whereas interneurs 2 and 3 are broadly, shallowly impressed to obsolete on the disc, with the outer interneurs absent except for the configuration of interneur 8 (i8) characteristic of <italic><tp:taxon-name><tp:taxon-name-part taxon-name-part-type="genus" reg="Paratachys">Paratachys</tp:taxon-name-part></tp:taxon-name></italic> (<xref ref-type="bibr" rid="B16">Boyd and Erwin 2016</xref>: fig. 1A).</p><fig id="F9" position="float" orientation="portrait"><object-id xmlns:xlink="http://www.w3.org/1999/xlink" content-type="doi" xlink:type="simple">10.3897/zookeys.1044.59674.figure9</object-id><object-id xmlns:xlink="http://www.w3.org/1999/xlink" content-type="arpha" xlink:type="simple">69B84401-54A8-5A7E-A9A7-59AE1A36C3AD</object-id><label>Figure 9.</label><caption><p><italic><tp:taxon-name><tp:taxon-name-part taxon-name-part-type="genus" reg="Paratachys">Paratachys</tp:taxon-name-part> <tp:taxon-name-part taxon-name-part-type="species" reg="aaa">aaa</tp:taxon-name-part></tp:taxon-name></italic><bold>A</bold> male, dorsal habitus view; Kau, Kona Mala, 21–xi–2017, lot HI00179 <bold>B</bold> mentum and associated mouthparts, ventral view, of above male specimen <bold>C</bold> larger ovoid compound eye of female, lateral view; Mountain View, Kazumura Cave, 21–xi–2018, lot HI00722 <bold>D</bold> moderately sized ovoid compound eye of male, lateral view; also lot HI00722 <bold>E</bold> smaller rounded compound eye of male, lateral view; Kaimu, Burn Cave, 16–19-iii-1994 <bold>F</bold> small compound eye of male, lateral view; Kaimu, Burn Cave, 16-iii-1994 <bold>G</bold> stenopterous left metathoracic flight wing of male (elytron removed), dorsal view; Kau, Kona Mala, 21-xi-2017, lot HI00179.</p></caption><graphic xmlns:xlink="http://www.w3.org/1999/xlink" xlink:href="zookeys-1044-229-g009.jpg" position="float" orientation="portrait" xlink:type="simple" id="oo_553685.jpg"><uri content-type="original_file" xlink:type="simple">https://binary.pensoft.net/fig/553685</uri></graphic></fig></tp:treatment-sec><tp:treatment-sec sec-type="description" id="SECID0EXWAI"><title>Description.</title><p><bold><italic>Head</italic></bold> narrow, ocular lobes nearly flattened anterad the genae in dorsal view (Fig. <xref ref-type="fig" rid="F9">9A</xref>); frontal grooves narrow mesad anterior supraorbital seta, broadest between anterior eye margins, and extended to lateral reaches of frontoclypeal suture; antennae moderately elongate, antennomere 9 length twice diameter; mandibles of moderate length, mandibles elongate, distance from dorsal condyle to apex 1.6 × distance from condyle to anterolateral labral margin; labrum transverse, anterior margin evenly emarginate across width, six-setose; penultimate maxillary palpomere broadly spindle-shaped, apical palpomere a narrow spindle (Fig. <xref ref-type="fig" rid="F9">9A</xref>). <bold><italic>Prothorax</italic></bold> variably transverse, <abbrev xmlns:xlink="http://www.w3.org/1999/xlink" xlink:title="maximum pronotal width divided by the pronotal width measured between the pronotal hind angles" id="ABBRID0ENXAI" xlink:type="simple">MPW/PL</abbrev> = 1.33–1.46, with lateral margins distinctly sinuate anterad the acute, projected hind angles, <abbrev xmlns:xlink="http://www.w3.org/1999/xlink" xlink:title="maximum head width across the compound eyes divided by the minimum frons width between the eyes" id="ABBRID0ERXAI" xlink:type="simple">MPW/BPW</abbrev> = 1.18–1.27, the sinuosity of the lateral margins accentuating the cordate appearance more than that represented by measuring pronotal width over the hind angles; pronotal median base depressed, its juncture with disc smooth, basal margin extended medially to form a collar that extends posterad the concave margins posterad the laterobasal depressions; laterobasal depression deepest as a lateral extension of the discal-median base juncture that is directed to the concave basal margin mesad hind angles; pronotal median impression finely depressed, narrow, pronotal disc flattened each side of midline; anterior transverse impression obsolete medially, broadly, shallowly extended laterally to narrowly rounded, moderately projected front angles. <bold><italic>Elytra</italic></bold> subquadrate, short, humeri broad, <abbrev xmlns:xlink="http://www.w3.org/1999/xlink" xlink:title="distance between the juncture of the elytral basal groove and the lateral marginal depression (the humerus) divided by maximum elytral width" id="ABBRID0EYXAI" xlink:type="simple">EL/MEW</abbrev> = 1.38–1.47; basal groove present laterad position of third interneur on interval distance laterad the parascutellar seta Ed1, groove convexly joined to lateral marginal depression; lateral marginal depression moderately reflexed, of equal breadth from seta Eo3 to subapical sinuation; broader Eo elytral setae elongate, e.g., seta Eo2 length = 0.7 mm, Eo9 length = 0.8 mm (Pahoa Cave, 15-iii-1994, ♂, <named-content xmlns:xlink="http://www.w3.org/1999/xlink" content-type="dwc:institutional_code" xlink:type="simple">BPBM</named-content>). <bold><italic>Pterothorax</italic></bold> moderately elongate; mesepisternal depression smooth posterad juncture with mesosternum; metepisternum elongate, lateral length 1.6 × maximal width; metathoracic flight wings vestigial, the alae reduced to broad-based stenopterous flaps that extend nearly to posterior margin of first abdominal tergite (Fig. <xref ref-type="fig" rid="F9">9G</xref>) or to position of seta Eo4 when viewed through elytron, vestiges of radial, medial and cubital veins visible in the wing membrane. <bold><italic>Abdomen</italic></bold> with one seta each side of apical ventrite in males, two seta each side of ventrite in females. Microsculpture evident on all somites; frons covered with shallow transverse mesh, sculpticells isodiametric and cuticular surface rougher in broad frontal grooves; pronotal disc glossy with elongate transverse sculpticells producing silvery sheen, median base with distinct transverse lines medially, and irregular isodiametric sculpticells laterally; elytra iridescent due to mix of elongate transverse-mesh and transverse-line microsculpture, the transverse lines denser laterally; abdominal ventrites glossy laterally with shallow, swirling elongate-mesh microsculpture. <bold><italic>Pelage</italic></bold> present on head, prothorax, elytra, pterothorax, abdominal ventrites and legs; pelage on head, pronotal disc, and elytra comprising microsetae separated by distances subequal to setal length (Fig. <xref ref-type="fig" rid="F9">9C–F</xref>), the microsetae linearly arrayed along elytral interneurs as well as along ommatidial margins of the eyes (Fig. <xref ref-type="fig" rid="F9">9B</xref>); prosternum and mesosternum covered with sparse pelage medially; pelage of short microsetae present on abdomen in middle of ventrite 2 between metalegs, and progressively more broadly on ventrites 3–6 (absent dorsad arc of metaleg movement); anterior and posterior surface of prothoracic femora sparsely covered with microsetae, anterior (ventral) surfaces of meso- and metathoracic legs more densely covered with elongate microsetae, the setal bases situated more closely than microsetal lengths, trochanters and coxae similarly covered with microsetae. <bold><italic>Coloration</italic></bold> pale; vertex rufous to rufo-flavous, clypeus rufo-flavous, labrum flavous; antennomeres flavous, outer antennomeres 4–11 with slight smoky cast; maxillary and labial palps flavous; pronotum rufo-flavous; elytra rufo-flavous, elytral lateral marginal depression narrowly flavous medially; elytral epipleuron rufo-flavous, concolorous with thoracic and abdominal ventrites; legs flavous from trochanters outward; pro- and mesocoxae concolorous with outer leg segments, metacoxae rufo-flavous to match thoracic ventrites. <bold><italic>Legs</italic></bold> with only basal male protarsomere bearing a blunt, antero-apical process.</p></tp:treatment-sec><tp:treatment-sec sec-type="variation" id="SECID0EBZAI"><title>Variation.</title><p>A series of five individuals from Kaumana Cave, South Hilo District, include the largest individuals observed for this species. Their standardized body lengths range 2.1–2.2 mm, whereas all other individuals from caves in Hamakua, Puna, and Kau District range 1.9–2.1 mm standardized body length. The Kaumana specimens are also more heavily melanized, though their rufo-brunneous coloration is concolorous with the darkest individuals from the other localities. As neither of these attributes are diagnostic, and variation in male genitalia (below) does not support recognition of the Kaumana Cave individuals as representatives of a distinct species, all individuals described here are considered conspecific.</p></tp:treatment-sec><tp:treatment-sec sec-type="Male genitalia" id="SECID0EGZAI"><title>Male genitalia.</title><p>Aedeagal median lobe straight to slightly expanded near midlength, dorsal surface straight near midlength, evenly narrowed to rounded tip that is densely covered with sensilla (Fig. <xref ref-type="fig" rid="F3">3D–F</xref>); flagellar complex broadly hemi-ovoid, with parallel cuticular ridges emanating from densely sclerotized ventrobasal margin; narrow, strap-like right paramere with three setae on narrowly rounded apex; basally broad left paramere elongate, the parallel-sided apical portion with broadly rounded, three-setose apex. There is some variability observable among aedeagal dissections with the dissection of a beetle from Kazumura Cave (Fig. <xref ref-type="fig" rid="F3">3D</xref>) somewhat broader at midlength, and the aedeagus of a male from Kaumana Cave (Fig. <xref ref-type="fig" rid="F3">3F</xref>) more gracile than the male from Kau (Fig. <xref ref-type="fig" rid="F3">3E</xref>). The Kaumana male is larger than the other two (2.2 mm vs. 2.0 mm) consistent with the slightly longer aedeagus observed in that dissection (Fig. <xref ref-type="fig" rid="F3">3F</xref> vs. Fig. <xref ref-type="fig" rid="F3">3D, E</xref>). The position of the flagellar complex within the aedeagal shaft is to be discounted, as the entire internal sac is eversible, and its position in repose would vary depending on the level of saccal inversion.</p></tp:treatment-sec><tp:treatment-sec sec-type="Female reproductive tract" id="SECID0EE1AI"><title>Female reproductive tract.</title><p>Bursa copulatrix short, broad, with spermathecal duct entering near base of common oviduct (Fig. <xref ref-type="fig" rid="F10">10</xref>); spermathecal duct very long, by measurement of drawing with mapping opisometer, 1.7 mm (!); spermathecal reservoir indistinctly annulated, at right angle to basal atrium and duct, spermathecal gland duct entering spermatheca near bend; spermathecal gland with narrow duct leading to broader reservoir, the reservoir bearing a small apical assemblage of ductule-bearing secretory cells on a narrow duct; gonocoxa bipartite (Fig. <xref ref-type="fig" rid="F4">4C</xref>); basal gonocoxite 1 narrow, elongate, a single apical fringe seta near apex of lateral apodeme; apical gonocoxite 2 broadened basally, with lateral extension directed dorsad to ventral surface of coxite bearing two lateral ensiform setae; one dorsal ensiform seta just apicad position of apical lateral ensiform seta; two apical nematiform setae situated in elongate fossa situated halfway between position of dorsal ensiform seta and tightly rounded apex of gonocoxite 2.</p><fig id="F10" position="float" orientation="portrait"><object-id xmlns:xlink="http://www.w3.org/1999/xlink" content-type="doi" xlink:type="simple">10.3897/zookeys.1044.59674.figure10</object-id><object-id xmlns:xlink="http://www.w3.org/1999/xlink" content-type="arpha" xlink:type="simple">C250B9B2-3A22-54DF-896E-DEC62B4C64FF</object-id><label>Figure 10.</label><caption><p><italic><tp:taxon-name><tp:taxon-name-part taxon-name-part-type="genus" reg="Paratachys">Paratachys</tp:taxon-name-part> <tp:taxon-name-part taxon-name-part-type="species" reg="aaa">aaa</tp:taxon-name-part></tp:taxon-name></italic> female reproductive tract, ventral view; Mountain View, Kazumura Cave, 21-xi-2018, lot HI00713 (<named-content xmlns:xlink="http://www.w3.org/1999/xlink" content-type="dwc:institutional_code" xlink:type="simple">CUIC</named-content>). Abbreviations: bc, bursa copulatrix; co, common oviduct; sd, spermathecal duct; sg, spermathecal gland; sp, spermatheca. Schematic drawing breaks spermathecal duct at “A” to accommodate drawing to page size. Estimated length of spermathecal duct 1.7 mm.</p></caption><graphic xmlns:xlink="http://www.w3.org/1999/xlink" xlink:href="zookeys-1044-229-g010.jpg" position="float" orientation="portrait" xlink:type="simple" id="oo_553686.jpg"><uri content-type="original_file" xlink:type="simple">https://binary.pensoft.net/fig/553686</uri></graphic></fig></tp:treatment-sec><tp:treatment-sec sec-type="etymology" id="SECID0EP2AI"><title>Etymology.</title><p>The species name <italic><tp:taxon-name><tp:taxon-name-part taxon-name-part-type="genus" reg="Paratachys">Paratachys</tp:taxon-name-part> <tp:taxon-name-part taxon-name-part-type="species" reg="aaa">aaa</tp:taxon-name-part></tp:taxon-name></italic> incorporates the Hawaiian word ‘<italic>a‘a.‘ā</italic>, meaning lava cave (<xref ref-type="bibr" rid="B74">Nā Puke Wehewehe ‘Ōlelo Hawai‘i 2020</xref>). Being a Hawaiian word, the epithet is to be treated as a noun in apposition.</p></tp:treatment-sec><tp:treatment-sec sec-type="distribution" id="SECID0EG3AI"><title>Distribution and habitat.</title><p><italic><tp:taxon-name><tp:taxon-name-part taxon-name-part-type="genus" reg="Paratachys">Paratachys</tp:taxon-name-part> <tp:taxon-name-part taxon-name-part-type="species" reg="aaa">aaa</tp:taxon-name-part></tp:taxon-name></italic> has attained a very broad subterranean distribution that includes lava tube caves within Mauna Loa and Kilauea volcanic flows. The species prefers the deep zone of lava tube caves (<xref ref-type="bibr" rid="B46">Howarth 1982</xref>), and can thus be considered troglobitic. The type locality, Kazumura Cave northeast of Kilauea (Fig. <xref ref-type="fig" rid="F11">11</xref>), was formed approximately AD 1445 (<xref ref-type="bibr" rid="B22">Clague et al. 1999</xref>), during an eruption of Mauna Loa that lasted approximately 50 years. Pauoa Cave and Burn Cave near the eastern tip of Hawai‘i Island were formed from Puna volcanics derived from Kilauea eruptions that occurred less than 1000 years ago. Similarly, the caves in Kau accessed from sites in Ocean View Estates near South Point (Fig. <xref ref-type="fig" rid="F11">11</xref>) were all formed during eruptive episodes of Mauna Loa involving k3 flows that range in age from 750–1500 years old (<xref ref-type="bibr" rid="B91">Trusdell et al. 2005</xref>). The northwesterly Bobcat Cave north of the Mauna Loa caldera (Fig. <xref ref-type="fig" rid="F11">11</xref>) is situated at the margin of a k3 flow overlying an older k2 flow, giving an age of origin for that cave of at most 1500 years ago. And most recently, Kaumana Cave just WSW of Hilo, formed during the 1880–1881 eruption of Mauna Loa. Thus <italic><tp:taxon-name><tp:taxon-name-part taxon-name-part-type="genus" reg="Paratachys">P.</tp:taxon-name-part> <tp:taxon-name-part taxon-name-part-type="species" reg="aaa">aaa</tp:taxon-name-part></tp:taxon-name></italic> occupies a disparate array of recently formed lava tube caves derived from several eruptive episodes. That these tiny beetles have attained such a broad distributional range among caves of different flows supports <xref ref-type="bibr" rid="B44">Howarth’s (1972)</xref> proposal that Hawaiian cave animals occupy both the larger lava tube caves accessible to humans (and collectors), but also the fractal network of mesocaverns ranging from 0.1–20 cm in diameter that connect those tubes. Add lignified organic layers sandwiched between older and newer flows (<xref ref-type="bibr" rid="B73">Moore et al. 1989</xref>) to the mix, and one obtains a complex web of interconnected subterranean voids that supports a variety of microorganisms and the food web built upon them. <italic><tp:taxon-name><tp:taxon-name-part taxon-name-part-type="genus" reg="Paratachys">Paratachys</tp:taxon-name-part></tp:taxon-name></italic> beetles serve as an apex predator in this system (<xref ref-type="bibr" rid="B45">Howarth 1973</xref>), with their active foraging necessarily leading to dispersal among variously available and connected tubes and mesocaverns (<xref ref-type="bibr" rid="B47">Howarth 1983</xref>, <xref ref-type="bibr" rid="B48">1987</xref>). Whereas above-ground elevational variation in habitats coupled with geographical variation in rainfall and temperature serve to define geographic distributions, the relatively more homogeneous subterranean voids would allow beetle dispersal among variously connected mesocaverns. Given that their bodies are only 2 mm long, requiring only occasional meals and encounters with conspecifics of the opposite sex to support persistent populations among the variously connected cave systems, <italic><tp:taxon-name><tp:taxon-name-part taxon-name-part-type="genus" reg="Paratachys">P.</tp:taxon-name-part> <tp:taxon-name-part taxon-name-part-type="species" reg="aaa">aaa</tp:taxon-name-part></tp:taxon-name></italic> have dispersed underground to colonize a broad swath of recently built Hawai‘i Island.</p><fig id="F11" position="float" orientation="portrait"><object-id xmlns:xlink="http://www.w3.org/1999/xlink" content-type="doi" xlink:type="simple">10.3897/zookeys.1044.59674.figure11</object-id><object-id xmlns:xlink="http://www.w3.org/1999/xlink" content-type="arpha" xlink:type="simple">2D5C4D74-5A33-5936-9C45-9C596E19BD77</object-id><label>Figure 11.</label><caption><p>Distributional records of <italic><tp:taxon-name><tp:taxon-name-part taxon-name-part-type="genus" reg="Paratachys">Paratachys</tp:taxon-name-part> <tp:taxon-name-part taxon-name-part-type="species" reg="aaa">aaa</tp:taxon-name-part></tp:taxon-name></italic>. Abbreviations: H, Hilo; K, caldera of Kilauea Volcano; ML, summit caldera of Mauna Loa Volcano.</p></caption><graphic xmlns:xlink="http://www.w3.org/1999/xlink" xlink:href="zookeys-1044-229-g011.jpg" position="float" orientation="portrait" xlink:type="simple" id="oo_553687.jpg"><uri content-type="original_file" xlink:type="simple">https://binary.pensoft.net/fig/553687</uri></graphic></fig></tp:treatment-sec><tp:treatment-sec><!--Section generated to contain objects referenced in tp:taxon-treatment.--><fig id="F3" position="float" orientation="portrait"><object-id xmlns:xlink="http://www.w3.org/1999/xlink" content-type="doi" xlink:type="simple">10.3897/zookeys.1044.59674.figure3</object-id><object-id xmlns:xlink="http://www.w3.org/1999/xlink" content-type="arpha" xlink:type="simple">79DA1AF3-2299-5CB4-8349-51C6D4C3001F</object-id><label>Figure 3.</label><caption><p><italic><tp:taxon-name><tp:taxon-name-part taxon-name-part-type="genus" reg="Paratachys">Paratachys</tp:taxon-name-part></tp:taxon-name></italic> spp., male aedeagus, i.e., median lobe and associated smaller right paramere and larger left paramere (right lateral view) <bold>A</bold><italic><tp:taxon-name><tp:taxon-name-part taxon-name-part-type="genus" reg="Paratachys">P.</tp:taxon-name-part> <tp:taxon-name-part taxon-name-part-type="species" reg="terryli">terryli</tp:taxon-name-part></tp:taxon-name></italic>; Kauai: Namolokama Mtn., 23-v-2005 (<named-content xmlns:xlink="http://www.w3.org/1999/xlink" content-type="dwc:institutional_code" xlink:type="simple">CUIC</named-content>) <bold>B</bold><italic><tp:taxon-name><tp:taxon-name-part taxon-name-part-type="genus" reg="Paratachys">P.</tp:taxon-name-part> <tp:taxon-name-part taxon-name-part-type="species" reg="arcanicola">arcanicola</tp:taxon-name-part></tp:taxon-name></italic> lectotype slide; “<italic><tp:taxon-name><tp:taxon-name-part taxon-name-part-type="genus" reg="Tachys">Tachys</tp:taxon-name-part> <tp:taxon-name-part taxon-name-part-type="species" reg="arcanicola">arcanicola</tp:taxon-name-part></tp:taxon-name></italic> Blackburn Type ♂ E.C.Z. (permanent slide, Euparal?, left paramere missing; <named-content xmlns:xlink="http://www.w3.org/1999/xlink" content-type="dwc:institutional_code" xlink:type="simple">NHMUK</named-content>).” <bold>C</bold><italic><tp:taxon-name><tp:taxon-name-part taxon-name-part-type="genus" reg="Paratachys">P.</tp:taxon-name-part> <tp:taxon-name-part taxon-name-part-type="species" reg="haleakalae">haleakalae</tp:taxon-name-part></tp:taxon-name></italic>; East Maui: Haleakala N. P., Kipahulu Vy., 30-iv-1991 (<named-content xmlns:xlink="http://www.w3.org/1999/xlink" content-type="dwc:institutional_code" xlink:type="simple">CUIC</named-content>) <bold>D–F</bold><italic><tp:taxon-name><tp:taxon-name-part taxon-name-part-type="genus" reg="Paratachys">P.</tp:taxon-name-part> <tp:taxon-name-part taxon-name-part-type="species" reg="aaa">aaa</tp:taxon-name-part></tp:taxon-name></italic>; Hawai‘i I <bold>D</bold> Puna, Mountain View, Kazumura Cave, 21-xi-2018, lot HI00713 (<named-content xmlns:xlink="http://www.w3.org/1999/xlink" content-type="dwc:institutional_code" xlink:type="simple">CUIC</named-content>) <bold>E</bold> Kau, Ocean View, Kipuka Kanohina System, 21-xi-2017, lot HI00179 (<named-content xmlns:xlink="http://www.w3.org/1999/xlink" content-type="dwc:institutional_code" xlink:type="simple">CUIC</named-content>) <bold>F</bold> South Hilo, Kaumana Cave, 19-iii-2019, lot HI00942 (<named-content xmlns:xlink="http://www.w3.org/1999/xlink" content-type="dwc:institutional_code" xlink:type="simple">CUIC</named-content>); disassociated left paramere below, ectal view.</p></caption><graphic xmlns:xlink="http://www.w3.org/1999/xlink" xlink:href="zookeys-1044-229-g003.jpg" position="float" orientation="portrait" xlink:type="simple" id="oo_553679.jpg"><uri content-type="original_file" xlink:type="simple">https://binary.pensoft.net/fig/553679</uri></graphic></fig><fig id="F4" position="float" orientation="portrait"><object-id xmlns:xlink="http://www.w3.org/1999/xlink" content-type="doi" xlink:type="simple">10.3897/zookeys.1044.59674.figure4</object-id><object-id xmlns:xlink="http://www.w3.org/1999/xlink" content-type="arpha" xlink:type="simple">0504FC23-F9B3-5D47-92A9-216CECB47DEC</object-id><label>Figure 4.</label><caption><p><italic><tp:taxon-name><tp:taxon-name-part taxon-name-part-type="genus" reg="Paratachys">Paratachys</tp:taxon-name-part></tp:taxon-name></italic> spp., left female gonocoxa, ventral view <bold>A</bold><italic><tp:taxon-name><tp:taxon-name-part taxon-name-part-type="genus" reg="Paratachys">P.</tp:taxon-name-part> <tp:taxon-name-part taxon-name-part-type="species" reg="terryli">terryli</tp:taxon-name-part></tp:taxon-name></italic>; Kauai: Namolokama Mtn., 23-v-2005 (<named-content xmlns:xlink="http://www.w3.org/1999/xlink" content-type="dwc:institutional_code" xlink:type="simple">CUIC</named-content>) <bold>B</bold><italic><tp:taxon-name><tp:taxon-name-part taxon-name-part-type="genus" reg="Paratachys">P.</tp:taxon-name-part> <tp:taxon-name-part taxon-name-part-type="species" reg="haleakalae">haleakalae</tp:taxon-name-part></tp:taxon-name></italic>; East Maui: Haleakala N. P., Kipahulu Vy., 30-iv-1991 (<named-content xmlns:xlink="http://www.w3.org/1999/xlink" content-type="dwc:institutional_code" xlink:type="simple">CUIC</named-content>) <bold>C</bold><italic><tp:taxon-name><tp:taxon-name-part taxon-name-part-type="genus" reg="Paratachys">P.</tp:taxon-name-part> <tp:taxon-name-part taxon-name-part-type="species" reg="aaa">aaa</tp:taxon-name-part></tp:taxon-name></italic>; Hawai‘i I.; Mountain View, Kazumura Cave, 21-xi-2018, lot HI00713 (<named-content xmlns:xlink="http://www.w3.org/1999/xlink" content-type="dwc:institutional_code" xlink:type="simple">CUIC</named-content>). Abbreviations: afs, apical fringe seta; ans, apical nematiform setae; des, dorsal ensiform seta; gc1, basal gonocoxite; gc2, apical gonocoxite; les, lateral ensiform setae.</p></caption><graphic xmlns:xlink="http://www.w3.org/1999/xlink" xlink:href="zookeys-1044-229-g004.jpg" position="float" orientation="portrait" xlink:type="simple" id="oo_553680.jpg"><uri content-type="original_file" xlink:type="simple">https://binary.pensoft.net/fig/553680</uri></graphic></fig></tp:treatment-sec><ref-list><ref id="B16"><mixed-citation xmlns:xlink="http://www.w3.org/1999/xlink" xlink:type="simple"><person-group><name name-style="western"><surname>Boyd</surname><given-names>OF</given-names></name><name name-style="western"><surname>Erwin</surname><given-names>TL</given-names></name></person-group> (<year>2016</year>) <article-title>Taxonomic review of the New World <tp:taxon-name><tp:taxon-name-part taxon-name-part-type="subtribe">Tachyina</tp:taxon-name-part></tp:taxon-name> (<tp:taxon-name><tp:taxon-name-part taxon-name-part-type="order">Coleoptera</tp:taxon-name-part></tp:taxon-name>, <tp:taxon-name><tp:taxon-name-part taxon-name-part-type="family">Carabidae</tp:taxon-name-part></tp:taxon-name>): descriptions of new genera, subgenera, and species, with an updated key to the subtribe in the Americas.</article-title><source>ZooKeys</source><volume>626</volume>: <fpage>87</fpage>–<lpage>123</lpage>. <ext-link xlink:type="simple" ext-link-type="doi" xlink:href="10.3897/zookeys.626.10033">https://doi.org/10.3897/zookeys.626.10033</ext-link></mixed-citation></ref><ref id="B74"><mixed-citation xmlns:xlink="http://www.w3.org/1999/xlink" xlink:type="simple"><institution xlink:type="simple">Nā Puke Wehewehe ‘Ōlelo Hawai‘i</institution> (<year>2020</year>) Ulukau Hawaiian Electronic Library. <ext-link xlink:type="simple" ext-link-type="uri" xlink:href="http://wehewehe.org">wehewehe.org</ext-link> [accessed 21 September 2020]</mixed-citation></ref><ref id="B46"><mixed-citation xmlns:xlink="http://www.w3.org/1999/xlink" xlink:type="simple"><person-group><name name-style="western"><surname>Howarth</surname><given-names>FG</given-names></name></person-group> (<year>1982</year>) <article-title>Bioclimatic and geologic factors governing the evolution and distribution of Hawaiian cave insects.</article-title><source>Entomologia Generalis</source><volume>8</volume>: <fpage>17</fpage>–<lpage>26</lpage>.</mixed-citation></ref><ref id="B22"><mixed-citation xmlns:xlink="http://www.w3.org/1999/xlink" xlink:type="simple"><person-group><name name-style="western"><surname>Clague</surname><given-names>DA</given-names></name><name name-style="western"><surname>Hagstrum</surname><given-names>JT</given-names></name><name name-style="western"><surname>Champion</surname><given-names>DE</given-names></name><name name-style="western"><surname>Beeson</surname><given-names>MH</given-names></name></person-group> (<year>1999</year>) <article-title>Kilauea summit overflows: their ages and distribution in the Puna District, Hawai‘i.</article-title><source>Bulletin of Volcanology</source><volume>61</volume>: <fpage>363</fpage>–<lpage>381</lpage>. <ext-link xlink:type="simple" ext-link-type="doi" xlink:href="10.1007/s004450050279">https://doi.org/10.1007/s004450050279</ext-link></mixed-citation></ref><ref id="B91"><mixed-citation xmlns:xlink="http://www.w3.org/1999/xlink" xlink:type="simple"><person-group><name name-style="western"><surname>Trusdell</surname><given-names>FA</given-names></name><name name-style="western"><surname>Wolfe</surname><given-names>EW</given-names></name><name name-style="western"><surname>Morris</surname><given-names>J</given-names></name></person-group> (<year>2005</year>) Digital database of the Geologic map of the island of Hawaii. DS 144. U.S. Geological Survey, Reston. <ext-link xlink:type="simple" ext-link-type="doi" xlink:href="10.3133/ds144">https://doi.org/10.3133/ds144</ext-link></mixed-citation></ref><ref id="B44"><mixed-citation xmlns:xlink="http://www.w3.org/1999/xlink" xlink:type="simple"><person-group><name name-style="western"><surname>Howarth</surname><given-names>FG</given-names></name></person-group> (<year>1972</year>) <article-title>Cavernicoles in lava tubes on the Island of Hawaii.</article-title><source>Science</source><volume>175</volume>: <fpage>325</fpage>–<lpage>326</lpage>. <ext-link xlink:type="simple" ext-link-type="doi" xlink:href="10.1126/science.175.4019.325">https://doi.org/10.1126/science.175.4019.325</ext-link></mixed-citation></ref><ref id="B73"><mixed-citation xmlns:xlink="http://www.w3.org/1999/xlink" xlink:type="simple"><person-group><name name-style="western"><surname>Moore</surname><given-names>JG</given-names></name><name name-style="western"><surname>Clague</surname><given-names>DA</given-names></name><name name-style="western"><surname>Holcomb</surname><given-names>RT</given-names></name><name name-style="western"><surname>Lipman</surname><given-names>PW</given-names></name><name name-style="western"><surname>Normark</surname><given-names>WR</given-names></name><name name-style="western"><surname>Torresan</surname><given-names>ME</given-names></name></person-group> (<year>1989</year>) Prodigious submarine landslides on the Hawaiian Ridge. Journal of Geophysical Research 94 (No. B12): 17465–17484. <ext-link xlink:type="simple" ext-link-type="doi" xlink:href="10.1029/JB094iB12p17465">https://doi.org/10.1029/JB094iB12p17465</ext-link></mixed-citation></ref><ref id="B45"><mixed-citation xmlns:xlink="http://www.w3.org/1999/xlink" xlink:type="simple"><person-group><name name-style="western"><surname>Howarth</surname><given-names>FG</given-names></name></person-group> (<year>1973</year>) <article-title>The cavernicolous fauna of Hawaiian lava tubes, 1. Introduction.</article-title><source>Pacific Insects</source><volume>15</volume>: <fpage>139</fpage>–<lpage>151</lpage>.</mixed-citation></ref><ref id="B47"><mixed-citation xmlns:xlink="http://www.w3.org/1999/xlink" xlink:type="simple"><person-group><name name-style="western"><surname>Howarth</surname><given-names>FG</given-names></name></person-group> (<year>1983</year>) <article-title>Ecology of cave arthropods.</article-title><source>Annual Review of Entomology</source><volume>28</volume>: <fpage>365</fpage>–<lpage>389</lpage>. <ext-link xlink:type="simple" ext-link-type="doi" xlink:href="10.1146/annurev.en.28.010183.002053">https://doi.org/10.1146/annurev.en.28.010183.002053</ext-link></mixed-citation></ref><ref id="B48"><mixed-citation xmlns:xlink="http://www.w3.org/1999/xlink" xlink:type="simple"><person-group><name name-style="western"><surname>Howarth</surname><given-names>FG</given-names></name></person-group> (<year>1987</year>) <article-title>The evolution of non-relictual tropical troglobites.</article-title><source>International Journal of Speleology</source><volume>16</volume>: <fpage>1</fpage>–<lpage>16</lpage>. <ext-link xlink:type="simple" ext-link-type="doi" xlink:href="10.5038/1827-806X.16.1.1">https://doi.org/10.5038/1827-806X.16.1.1</ext-link></mixed-citation></ref></ref-list></tp:taxon-treatment>
